# Supplementary material for: MED15 prion-like domain forms a coiled-coil responsible for its amyloid conversion and propagation
Source: Commun Biol. 2021 Mar 26;4:414. doi: 10.1038/s42003-021-01930-8 (PMC7997880; doi:10.1038/s42003-021-01930-8)
Supplement: Supplementary file 4 — Supplementary Data 1 [file 42003_2021_1930_MOESM4_ESM.xlsx]

## Sheet: 1_PLAAC
Table S1_1. List of prion-like proteins predicted with PLAAC
PLAAC positive reviewed genes
Uniprot ID	Gene names
A1KXE4	FAM168B KIAA0280L MANI
O00167	EYA2 EAB1
O00267	SUPT5H SPT5 SPT5H
O14497	ARID1A BAF250 BAF250A C1orf4 OSA1 SMARCF1
O14654	IRS4
O14686	KMT2D ALR MLL2 MLL4
O14776	TCERG1 CA150 TAF2S
O14964	HGS HRS
O14979	HNRNPDL HNRPDL JKTBP
O14994	SYN3
O15162	PLSCR1
O15405	TOX3 CAGF9 TNRC9
O15409	FOXP2 CAGH44 TNRC10
O15516	CLOCK BHLHE8 KIAA0334
O43765	SGTA SGT SGT1
O60885	BRD4 HUNK1
O75177	SS18L1 CREST KIAA0693
O75886	STAM2 HBP
O75909	CCNK CPR4
O94913	PCF11 KIAA0824
O94916	NFAT5 KIAA0827 TONEBP
O94979	SEC31A KIAA0905 SEC31L1 HSPC275 HSPC334
O95486	SEC24A
O95677	EYA4
O95835	LATS1 WARTS
P02810	PRH1; PRH2
P02812	PRB2
P04264	KRT1 KRTA
P04280	PRB1
P08047	SP1 TSFP1
P08247	SYP
P09651	HNRNPA1 HNRPA1
P0CG23	ZNF853
P13645	KRT10 KPP
P17844	DDX5 G17P1 HELR HLR1
P20073	ANXA7 ANX7 SNX OK/SW-cl.95
P20226	TBP GTF2D1 TF2D TFIID
P22626	HNRNPA2B1 HNRPA2B1
P23511	NFYA
P24928	POLR2A POLR2
P31483	TIA1
P31942	HNRNPH3 HNRPH3
P31943	HNRNPH1 HNRPH HNRPH1
P35527	KRT9
P35637	FUS TLS
P35908	KRT2 KRT2A KRT2E
P40426	PBX3
P46100	ATRX RAD54L XH2
P48431	SOX2
P48436	SOX9
P49750	YLPM1 C14orf170 ZAP3
P49790	NUP153
P50616	TOB1 TOB TROB1
P50995	ANXA11 ANX11
P51991	HNRNPA3 HNRPA3
P52594	AGFG1 HRB RAB RIP
P52948	NUP98 ADAR2
P53992	SEC24C KIAA0079
P54253	ATXN1 ATX1 SCA1
P55795	HNRNPH2 FTP3 HNRPH2
P62683	ERVK-21
P62684	HERVK_113
P63126	ERVK-9
P63130	ERVK-7
P63145	ERVK-24
P78364	PHC1 EDR1 PH1
P78424	POU6F2 RPF1
P81877	SSBP2 SSDP2
P87889	ERVK-10
Q00839	HNRNPU C1orf199 HNRPU SAFA U21.1
Q01085	TIAL1
Q01844	EWSR1 EWS
Q02446	SP4
Q02447	SP3
Q07687	DLX2
Q08211	DHX9 DDX9 LKP NDH2
Q09472	EP300 P300
Q12778	FOXO1 FKHR FOXO1A
Q12791	KCNMA1 KCNMA SLO
Q12830	BPTF FAC1 FALZ
Q12906	ILF3 DRBF MPHOSPH4 NF90
Q13117	DAZ2
Q13148	TARDBP TDP43
Q13151	HNRNPA0 HNRPA0
Q13952	NFYC
Q14103	HNRNPD AUF1 HNRPD
Q14444	CAPRIN1 GPIAP1 GPIP137 M11S1 RNG105
Q14677	CLINT1 ENTH EPN4 EPNR KIAA0171
Q14686	NCOA6 AIB3 KIAA0181 RAP250 TRBP
Q15032	R3HDM1 KIAA0029 R3HDM
Q15517	CDSN
Q15532	SS18 SSXT SYT
Q15596	NCOA2 BHLHE75 SRC2 TIF2
Q156A1	ATXN8
Q15788	NCOA1 BHLHE74 SRC1
Q17RH7	TPRXL
Q1KMD3	HNRNPUL2 HNRPUL2
Q2M2I8	AAK1 KIAA1048
Q2TAL8	QRICH1
Q32P51	HNRNPA1L2 HNRNPA1L
Q3L8U1	CHD9 KIAA0308 KISH2 PRIC320 AD-013 x0008
Q5D862	FLG2 IFPS
Q5TAX3	TUT4 KIAA0191 ZCCHC11
Q68CP9	ARID2 BAF200 KIAA1557
Q68DE3	USF3 KIAA2018
Q6AI39	BICRAL GLTSCR1L KIAA0240
Q6E0U4	DMKN UNQ729/PRO1411
Q6KC79	NIPBL IDN3 SCC2
Q6N021	TET2 KIAA1546 Nbla00191
Q6P1W5	C1orf94
Q6P3W7	SCYL2 CVAK104 KIAA1360
Q6XPR3	RPTN
Q6ZW49	PAXIP1 PAXIP1L PTIP CAGF28
Q7KZ85	SUPT6H KIAA0162 SPT6H
Q7LDI9	ERVK-6 ERVK6
Q7Z353	HDX CXorf43
Q7Z429	GRINA LFG1 NMDARA1 TMBIM3
Q86SG3	DAZ4
Q86US8	SMG6 C17orf31 EST1A KIAA0732
Q86VE3	SATL1
Q86YW9	MED12L KIAA1635 TNRC11L TRALP TRALPUSH PRO0314
Q86YZ3	HRNR S100A18
Q8HWS3	RFX6 RFXDC1
Q8IYB5	SMAP1
Q8IZD2	KMT2E MLL5
Q8IZL2	MAML2 KIAA1819
Q8N5C8	TAB3 MAP3K7IP3
Q8N8F6	YIPF7 FINGER9 YIP1B
Q8NCA5	FAM98A
Q8NDV7	TNRC6A CAGH26 KIAA1460 TNRC6
Q8NFD5	ARID1B BAF250B DAN15 KIAA1235 OSA2
Q8TF68	ZNF384 CAGH1 CIZ NMP4 TNRC1
Q8WU79	SMAP2 SMAP1L
Q8WUM4	PDCD6IP AIP1 ALIX KIAA1375
Q8WYB5	KAT6B KIAA0383 MORF MOZ2 MYST4
Q92540	SMG7 C1orf16 EST1C KIAA0250
Q92585	MAML1 KIAA0200
Q92734	TFG
Q92783	STAM STAM1
Q92793	CREBBP CBP
Q92794	KAT6A MOZ MYST3 RUNXBP2 ZNF220
Q92804	TAF15 RBP56 TAF2N
Q92841	DDX17
Q93074	MED12 ARC240 CAGH45 HOPA KIAA0192 TNRC11 TRAP230
Q969M3	YIPF5 FINGER5 YIP1A PP12723 SB140 UNQ3123/PRO10275
Q96JK9	MAML3 KIAA1816
Q96KN3	PKNOX2 PREP2
Q96MM7	HS6ST2 PSEC0092
Q96PK6	RBM14 SIP
Q96PN7	TRERF1 BCAR2 RAPA TREP132
Q96PV6	LENG8 KIAA1932
Q96RN5	MED15 ARC105 CTG7A PCQAP TIG1 TNRC7
Q99502	EYA1
Q99697	PITX2 ARP1 RGS RIEG RIEG1
Q99729	HNRNPAB ABBP1 HNRPAB
Q99967	CITED2 MRG1
Q9BUJ2	HNRNPUL1 E1BAP5 HNRPUL1
Q9BWU1	CDK19 CDC2L6 CDK11 KIAA1028
Q9BWW4	SSBP3 SSDP SSDP1
Q9BYJ9	YTHDF1 C20orf21
Q9BYW2	SETD2 HIF1 HYPB KIAA1732 KMT3A SET2 HSPC069
Q9BZC1	CELF4 BRUNOL4
Q9C0B9	ZCCHC2 C18orf49 KIAA1744
Q9C0J8	WDR33 WDC146
Q9GZV5	WWTR1 TAZ
Q9H0L4	CSTF2T KIAA0689
Q9H3P7	ACBD3 GCP60 GOCAP1 GOLPH1
Q9H4A3	WNK1 HSN2 KDP KIAA0344 PRKWNK1
Q9H4W6	EBF3 COE3
Q9HCJ0	TNRC6C KIAA1582
Q9NQV6	PRDM10 KIAA1231 PFM7 TRIS
Q9NQZ3	DAZ1 DAZ SPGY
Q9NR90	DAZ3
Q9NRM1	ENAM
Q9NSY1	BMP2K BIKE HRIHFB2017
Q9NYJ8	TAB2 KIAA0733 MAP3K7IP2
Q9NZN8	CNOT2 CDC36 NOT2 HSPC131 MSTP046
Q9NZW4	DSPP
Q9P267	MBD5 KIAA1461
Q9P2D1	CHD7 KIAA1416
Q9UBL0	ARPP21 TARPP
Q9UBV8	PEF1 ABP32 UNQ1845/PRO3573
Q9UGU0	TCF20 KIAA0292 SPBP
Q9UH73	EBF1 COE1 EBF
Q9UI36	DACH1 DACH
Q9UKF5	ADAM29
Q9ULJ6	ZMIZ1 KIAA1224 RAI17 ZIMP10
Q9UMX0	UBQLN1 DA41 PLIC1
Q9UPA5	BSN KIAA0434 ZNF231
Q9Y2K5	R3HDM2 KIAA1002
Q9Y3Y4	PYGO1
Q9Y6Q9	NCOA3 AIB1 BHLHE42 RAC3 TRAM1
Q9YNA8	ERVK-19

## Sheet: 2_COILS
Table S1_2. List of prion-like domains and their coiled-coil regions predicted with Coils.
Coils positive, score > 0.2
Uniprot ID	Gene names	CC region
O14686	KMT2D ALR MLL2 MLL4	LQQLQQQQQLQQQQQLQQQQQQQLQQQQQLQQQQLQQQQQQQQLQQQQQQQLQQQQQQLQQQQQQQQQQFQQQQQQQQ
O15405	TOX3 CAGF9 TNRC9	TQQHQMQLQQQQQQQQQQMQQMQQQQLQQHQMHQQIQQQMQQQHFQHHMQQHLQQQQQHLQQQINQQQLQQQLQQRLQLQQLQHMQHQSQ
O15409	FOXP2 CAGH44 TNRC10	KKQQEQLHLQLLQQQQQQQQQQQQQQQQQQQQQQQQQQQQQQQQQQQQQQQQHPGKQAKEQQQQQQQQQQLAAQQLVFQQQLLQMQQLQQQ
O94916	NFAT5 KIAA0827 TONEBP	SQEQQQQQQQQQQQQQQQQQS
P0CG23	ZNF853	QVQEQQRLQQQQEQLQTQQAQEQQVLQQQEQLQQQVQEQQLLQQQQEQLQQQQLLQQQEQLQQQ
P20226	TBP GTF2D1 TF2D TFIID	LSILEEQQRQQQQQQQQQQQQQQQQQQQQQQQQQQQQQQQQQQQQQQA
P54253	ATXN1 ATX1 SCA1	QQQQQQQQQQQQHQHQQQQQQQQQQQQQQ
P78424	POU6F2 RPF1	TSSLNSQLQQLQLQLQQQQQQQQQQ
Q15596	NCOA2 BHLHE75 SRC2 TIF2	AQRQREILNQHLRQRQMHQQQ
Q156A1	ATXN8	MQQQQQQQQQQQQQQQQQQQQQQQQQQQQQQQQQQQQQQQQQQQQQQQQQQQQQQQQQQQQQQQQQQQQQQQQQQQQQQQ
Q2M2I8	AAK1 KIAA1048	QQQQQQQQQQQQQQLATALHQ
Q6ZW49	PAXIP1 PAXIP1L PTIP CAGF28	HQLQQQQLAQLQQQHSLLQQQQQQQIQQQQLQRMHQQQQQQQMQSQ
Q8IZL2	MAML2 KIAA1819	LLHYTQQQQQQQQQQQQQQQQQQQQQQQQQQQQQQQQQQSSISAQQQQQQQSSISAQQQQQQQQQQQQQQQQQQQQQQQQQQQ
Q8TF68	ZNF384 CAGH1 CIZ NMP4 TNRC1	AQAQAQAQAQAQAQAQAQAQAQASQASQQQQQQQQQQQQQQQQ
Q92793	CREBBP CBP	REMLRRQLLQQQQQQQQQQQQQQQQQQGS
Q93074	MED12 ARC240 CAGH45 HOPA KIAA0192 TNRC11 TRAP230	QQQQQQQQQQQQQQQQQQQQQQQQQQYHIRQQQQQQILRQQQQQQQQQQQQQQQQQQQQQQQQQQHQQQQQQQ
Q96JK9	MAML3 KIAA1816	MAAQQQQRAKLMQQKQQQQQQQQQQQQQQQQQQQQQQQQQHSNQ
Q96MM7	HS6ST2 PSEC0092	QNLTQNLMQNLTQSLSQKENR
Q96RN5	MED15 ARC105 CTG7A PCQAP TIG1 TNRC7	QQQQQQQQFQQQQQAALQQQQQQQQQQQFQAQQSAMQQQFQAVVQQQQQLQQQQQQQQHLIKLHHQNQQQIQQQQQQLQRIAQLQLQQQQQQQQQQQQQQQQALQAQ
Q9NSY1	BMP2K BIKE HRIHFB2017	QQQQQQQQQQQQQQQQQQQQQQQQQQQHQDAYMQQYQHATQQQQMLQQQ
Q9Y3Y4	PYGO1	VNQSNIELKNVNRNNAVNQEN
Q9Y6Q9	NCOA3 AIB1 BHLHE42 RAC3 TRAM1	MMMQQQQQQQQQQQQQQQQQQQQQQQQQQQQQTQ

## Sheet: 3_Function
Table S1_3. List of prion-like proteins with coiled-coil regions and their function according to Uniprot.
Uniprot ID	Function
O14686	Histone methyltransferase. Methylates 'Lys-4' of histone H3 (H3K4me). H3K4me represents a specific tag for epigenetic transcriptional activation. Acts as a coactivator for estrogen receptor by being recruited by ESR1, thereby activating transcription. {ECO:0000269|PubMed:16603732, ECO:0000269|PubMed:17500065, ECO:0000269|PubMed:17851529}.
O15405	Transcriptional coactivator of the p300/CBP-mediated transcription complex. Activates transactivation through cAMP response element (CRE) sites. Protects against cell death by inducing antiapoptotic and repressing pro-apoptotic transcripts. Stimulates transcription from the estrogen-responsive or BCL-2 promoters. Required for depolarization-induced transcription activation of the C-FOS promoter i…
O15409	Transcriptional repressor that may play a role in the specification and differentiation of lung epithelium. May also play a role in developing neural, gastrointestinal and cardiovascular tissues. Can act with CTBP1 to synergistically repress transcription but CTPBP1 is not essential. Plays a role in synapse formation by regulating SRPX2 levels. Involved in neural mechanisms mediating the developm…
O94916	Transcription factor involved, among others, in the transcriptional regulation of osmoprotective and inflammatory genes. Mediates the transcriptional response to hypertonicity (PubMed:10051678). Positively regulates the transcription of LCN2 and S100A4 genes; optimal transactivation of these genes requires the presence of DDX5/DDX17 (PubMed:22266867). Binds the DNA consensus sequence 5'-[ACT][AG]…
P0CG23
P20226	General transcription factor that functions at the core of the DNA-binding multiprotein factor TFIID (PubMed:2374612, PubMed:2363050, PubMed:2194289, PubMed:9836642, PubMed:27193682). Binding of TFIID to the TATA box is the initial transcriptional step of the pre-initiation complex (PIC), playing a role in the activation of eukaryotic genes transcribed by RNA polymerase II (PubMed:2374612, PubMed…
P54253	Chromatin-binding factor that repress Notch signaling in the absence of Notch intracellular domain by acting as a CBF1 corepressor. Binds to the HEY promoter and might assist, along with NCOR2, RBPJ-mediated repression. Binds RNA in vitro. May be involved in RNA metabolism (PubMed:21475249). In concert with CIC and ATXN1L, involved in brain development (By similarity). {ECO:0000250|UniProtKB:P542…
P78424	Probable transcription factor likely to be involved in early steps in the differentiation of amacrine and ganglion cells. Recognizes and binds to the DNA sequence 5'-ATGCAAAT-3'. Isoform 1 does not bind DNA.
Q15596	Transcriptional coactivator for steroid receptors and nuclear receptors. Coactivator of the steroid binding domain (AF-2) but not of the modulating N-terminal domain (AF-1). Required with NCOA1 to control energy balance between white and brown adipose tissues. Critical regulator of glucose metabolism regulation, acts as RORA coactivator to specifically modulate G6PC expression. Involved in the po…
Q156A1
Q2M2I8	Regulates clathrin-mediated endocytosis by phosphorylating the AP2M1/mu2 subunit of the adaptor protein complex 2 (AP-2) which ensures high affinity binding of AP-2 to cargo membrane proteins during the initial stages of endocytosis. Isoform 1 and isoform 2 display similar levels of kinase activity towards AP2M1. Regulates phosphorylation of other AP-2 subunits as well as AP-2 localization and AP…
Q6ZW49	Involved in DNA damage response and in transcriptional regulation through histone methyltransferase (HMT) complexes. Plays a role in early development. In DNA damage response is required for cell survival after ionizing radiation. In vitro shown to be involved in the homologous recombination mechanism for the repair of double-strand breaks (DSBs). Its localization to DNA damage foci requires RNF8…
Q8IZL2	Acts as a transcriptional coactivator for NOTCH proteins. Has been shown to amplify NOTCH-induced transcription of HES1. Potentiates activation by NOTCH3 and NOTCH4 more efficiently than MAML1 or MAML3. {ECO:0000269|PubMed:12370315, ECO:0000269|PubMed:12386158, ECO:0000269|PubMed:12539049}.
Q8TF68	Transcription factor that binds the consensus DNA sequence [GC]AAAAA. Seems to bind and regulate the promoters of MMP1, MMP3, MMP7 and COL1A1 (By similarity). {ECO:0000250}.
Q92793	Acetylates histones, giving a specific tag for transcriptional activation. Also acetylates non-histone proteins, like NCOA3 and FOXO1. Binds specifically to phosphorylated CREB and enhances its transcriptional activity toward cAMP-responsive genes. Acts as a coactivator of ALX1. Acts as a circadian transcriptional coactivator which enhances the activity of the circadian transcriptional activators…
Q93074	Component of the Mediator complex, a coactivator involved in the regulated transcription of nearly all RNA polymerase II-dependent genes. Mediator functions as a bridge to convey information from gene-specific regulatory proteins to the basal RNA polymerase II transcription machinery. Mediator is recruited to promoters by direct interactions with regulatory proteins and serves as a scaffold for t…
Q96JK9	Acts as a transcriptional coactivator for NOTCH proteins. Has been shown to amplify NOTCH-induced transcription of HES1. {ECO:0000269|PubMed:12370315, ECO:0000269|PubMed:12386158}.
Q96MM7	6-O-sulfation enzyme which catalyzes the transfer of sulfate from 3'-phosphoadenosine 5'-phosphosulfate (PAPS) to position 6 of the N-sulfoglucosamine residue (GlcNS) of heparan sulfate.
Q96RN5	Component of the Mediator complex, a coactivator involved in the regulated transcription of nearly all RNA polymerase II-dependent genes. Mediator functions as a bridge to convey information from gene-specific regulatory proteins to the basal RNA polymerase II transcription machinery. Mediator is recruited to promoters by direct interactions with regulatory proteins and serves as a scaffold for t…
Q9NSY1	May be involved in osteoblast differentiation.
Q9Y3Y4	Involved in signal transduction through the Wnt pathway.
Q9Y6Q9	Nuclear receptor coactivator that directly binds nuclear receptors and stimulates the transcriptional activities in a hormone-dependent fashion. Plays a central role in creating a multisubunit coactivator complex, which probably acts via remodeling of chromatin. Involved in the coactivation of different nuclear receptors, such as for steroids (GR and ER), retinoids (RARs and RXRs), thyroid hormon…

## Sheet: 4_GO terms
Table S1_4. List of GO terms of the prion-like proteins with coiled-coil regions.
Category	Term	Count	%	PValue	Genes	List Total	Pop Hits	Pop Total	Fold Enrichment	Bonferroni	Benjamini	FDR		Category	Term	Count	%	PValue	Genes	List Total	Pop Hits	Pop Total	Fold Enrichment	Bonferroni	Benjamini	FDR		Category	Term	Count	%	PValue	Genes	List Total	Pop Hits	Pop Total	Fold Enrichment	Bonferroni	Benjamini	FDR
GOTERM_CC_DIRECT	GO:0005634~nucleus	19	86.3636	3.14145e-08	P54253, Q8TF68, Q9Y3Y4, O15405, Q96RN5, O94916, O15409, Q15596, P20226, P78424, Q6ZW49, Q92793, Q156A1, Q93074, Q9Y6Q9, O14686, Q8IZL2, Q9NSY1, Q96JK9	21	5415	18224	3.04495	1.00526e-06	1.00526e-06	2.72075e-05		GOTERM_BP_DIRECT	GO:0006367~transcription initiation from RNA polymerase II promoter	6	27.2727	5.9721e-07	Q96RN5, Q8IZL2, P20226, Q92793, Q96JK9, Q93074	20	152	16792	33.1421	8.24115e-05	8.24115e-05	0.000702867		GOTERM_MF_DIRECT	GO:0003713~transcription coactivator activity	6	27.2727	8.50893e-06	Q8IZL2, Q15596, Q92793, Q96JK9, Q9Y6Q9, Q93074	21	248	16881	19.4482	0.00059545	0.00059545	0.00880567
GOTERM_CC_DIRECT	GO:0005654~nucleoplasm	15	68.1818	5.68142e-08	P54253, Q9Y3Y4, Q96RN5, O94916, Q15596, P20226, Q6ZW49, Q92793, Q9Y6Q9, Q93074, O14686, Q8IZL2, Q9NSY1, Q96JK9, Q96MM7	21	2784	18224	4.6757	1.81805e-06	9.09028e-07	4.92058e-05		GOTERM_BP_DIRECT	GO:0045944~positive regulation of transcription from RNA polymerase II promoter	9	40.9091	5.58908e-06	Q9Y3Y4, O14686, Q8IZL2, O94916, Q15596, Q92793, Q96JK9, Q9Y6Q9, Q93074	20	981	16792	7.70275	0.000770998	0.000385574	0.00657772		GOTERM_MF_DIRECT	GO:0001105~RNA polymerase II transcription coactivator activity	3	13.6364	0.000866333	Q9Y3Y4, Q92793, Q93074	21	37	16881	65.1776	0.0588659	0.0298793	0.892959
GOTERM_CC_DIRECT	GO:0044666~MLL3/4 complex	2	9.09091	0.00983599	O14686, Q6ZW49	21	9	18224	192.847	0.271166	0.100068	8.20473		GOTERM_BP_DIRECT	GO:0016573~histone acetylation	3	13.6364	0.000665935	Q15596, Q92793, Q9Y6Q9	20	34	16792	74.0824	0.0878307	0.0301785	0.780949		GOTERM_MF_DIRECT	GO:0003682~chromatin binding	5	22.7273	0.00102317	Q9Y3Y4, O15405, Q15596, Q92793, Q93074	21	391	16881	10.2795	0.0691516	0.0236033	1.05385
GOTERM_CC_DIRECT	GO:0000790~nuclear chromatin	3	13.6364	0.0187036	P20226, Q92793, Q9Y6Q9	21	193	18224	13.4893	0.45348	0.140192	15.0853		GOTERM_BP_DIRECT	GO:1904837~beta-catenin-TCF complex assembly	3	13.6364	0.00106542	Q9Y3Y4, O14686, Q92793	20	43	16792	58.5767	0.136798	0.0361086	1.24675		GOTERM_MF_DIRECT	GO:0004402~histone acetyltransferase activity	3	13.6364	0.00145589	Q15596, Q92793, Q9Y6Q9	21	48	16881	50.2411	0.0969583	0.0251743	1.49651
GOTERM_CC_DIRECT	GO:0035097~histone methyltransferase complex	2	9.09091	0.0249539	O14686, Q6ZW49	21	23	18224	75.4617	0.554545	0.149331	19.6569		GOTERM_BP_DIRECT	GO:0045893~positive regulation of transcription, DNA-templated	5	22.7273	0.00234882	O15405, P20226, Q92793, Q9Y6Q9, Q93074	20	515	16792	8.15146	0.277124	0.0628422	2.72968		GOTERM_MF_DIRECT	GO:0030374~ligand-dependent nuclear receptor transcription coactivator activity	3	13.6364	0.00164212	Q15596, Q9Y6Q9, Q93074	21	51	16881	47.2857	0.108672	0.0227459	1.68647
GOTERM_CC_DIRECT	GO:0016592~mediator complex	2	9.09091	0.0377374	Q96RN5, Q93074	21	35	18224	49.5891	0.707992	0.185485	28.3347		GOTERM_BP_DIRECT	GO:0006351~transcription, DNA-templated	8	36.3636	0.00405949	P54253, Q8TF68, O14686, O15405, O15409, Q15596, Q6ZW49, Q9Y6Q9	20	1955	16792	3.4357	0.429562	0.0893151	4.67464		GOTERM_MF_DIRECT	GO:0000978~RNA polymerase II core promoter proximal region sequence-specific DNA binding	4	18.1818	0.0080606	O94916, O15409, P20226, Q15596	21	355	16881	9.05755	0.432508	0.0901007	8.03465
														GOTERM_BP_DIRECT	GO:0007219~Notch signaling pathway	3	13.6364	0.00736814	Q8IZL2, Q92793, Q96JK9	20	115	16792	21.9026	0.63961	0.135666	8.33581		GOTERM_MF_DIRECT	GO:0003700~transcription factor activity, sequence-specific DNA binding	5	22.7273	0.0243479	O94916, O15409, P20226, P78424, Q92793	21	961	16881	4.1824	0.821906	0.218462	22.516
														GOTERM_BP_DIRECT	GO:0007221~positive regulation of transcription of Notch receptor target	2	9.09091	0.00789501	Q8IZL2, Q96JK9	20	7	16792	239.886	0.66507	0.127794	8.90678		GOTERM_MF_DIRECT	GO:0016922~ligand-dependent nuclear receptor binding	2	9.09091	0.0246019	Q15596, Q9Y6Q9	21	21	16881	76.5578	0.825122	0.195841	22.7245
														GOTERM_BP_DIRECT	GO:0051568~histone H3-K4 methylation	2	9.09091	0.0224008	O14686, Q6ZW49	20	20	16792	83.96	0.956127	0.293466	23.4049		GOTERM_MF_DIRECT	GO:0035257~nuclear hormone receptor binding	2	9.09091	0.0257589	Q15596, Q9Y6Q9	21	22	16881	73.0779	0.839065	0.1837	23.6679
														GOTERM_BP_DIRECT	GO:0006355~regulation of transcription, DNA-templated	6	27.2727	0.0229645	Q8TF68, O14686, Q15596, P78424, Q92793, Q9Y6Q9	20	1504	16792	3.34947	0.959484	0.274291	23.9232		GOTERM_MF_DIRECT	GO:0046966~thyroid hormone receptor binding	2	9.09091	0.0315247	Q9Y6Q9, Q93074	21	27	16881	59.545	0.893782	0.200865	28.2159
														GOTERM_BP_DIRECT	GO:0030522~intracellular receptor signaling pathway	2	9.09091	0.0421542	Q15596, Q9Y6Q9	20	38	16792	44.1895	0.997377	0.417435	39.763		GOTERM_MF_DIRECT	GO:0003677~DNA binding	6	27.2727	0.0417562	P54253, Q8TF68, O14686, O15409, P20226, P78424	21	1674	16881	2.88121	0.949497	0.23771	35.6879
														GOTERM_BP_DIRECT	GO:0044255~cellular lipid metabolic process	2	9.09091	0.0454095	Q15596, Q92793	20	41	16792	40.9561	0.99836	0.414001	42.1287		GOTERM_MF_DIRECT	GO:0001104~RNA polymerase II transcription cofactor activity	2	9.09091	0.0418214	Q96RN5, Q93074	21	36	16881	44.6587	0.949737	0.220581	35.7332
														GOTERM_BP_DIRECT	GO:0030521~androgen receptor signaling pathway	2	9.09091	0.0454095	Q9Y6Q9, Q93074	20	41	16792	40.9561	0.99836	0.414001	42.1287		GOTERM_MF_DIRECT	GO:0008134~transcription factor binding	3	13.6364	0.04391	P20226, Q15596, Q92793	21	284	16881	8.49145	0.956857	0.214776	37.1683
														GOTERM_BP_DIRECT	GO:0009791~post-embryonic development	2	9.09091	0.0794863	Q9Y3Y4, O15409	20	73	16792	23.0027	0.999989	0.584886	62.272		GOTERM_MF_DIRECT	GO:0003712~transcription cofactor activity	2	9.09091	0.0808842	Q92793, Q93074	21	71	16881	22.6439	0.997272	0.34408	58.2253
