# Supplementary material for: MED15 prion-like domain forms a coiled-coil responsible for its amyloid conversion and propagation
Source: Commun Biol. 2021 Mar 26;4:414. doi: 10.1038/s42003-021-01930-8 (PMC7997880; doi:10.1038/s42003-021-01930-8)
Supplement: Supplementary file 5 — Supplementary Data 2 [file 42003_2021_1930_MOESM5_ESM.xlsx]

## Sheet: 1_Mouse vs Human
Table S2_1. Sequence identity of mouse MED15 interactors to human homologs
List of MED15 interactors extracted from (Quevedo et al, 2019)
Mouse input	Human best scoring homologue ID	% Identity BLAST
sp|Q924H2|MED15_MOUSE	Q96RN5.2	90.397
sp|Q9CQA5|MED4_MOUSE	Q9NPJ6.1	94.574
sp|Q9DB40|MED27_MOUSE	Q6P2C8.1	98.071
sp|Q9R0X0|MED20_MOUSE	Q9H944.1	97.17
tr|Q9DAY7|Q9DAY7_MOUSE	Q96G25.2	75
sp|Q921D4|MED6_MOUSE	O75586.2	95.122
sp|A2ABV5|MED14_MOUSE	O60244.2	96.438
sp|Q920D3|MED28_MOUSE	Q9H204.1	94.382
sp|Q9CXU1|MED31_MOUSE	Q9Y3C7.1	97.71
sp|Q9CXU0|MED10_MOUSE	Q9BTT4.1	99.259
sp|Q62276|MED22_MOUSE	Q15528.2	95.477
sp|Q8VCD5|MED17_MOUSE	Q9NVC6.2	95.699
sp|Q9CZ82|MED18_MOUSE	Q9BUE0.1	98.558
tr|A2AGH9|A2AGH9_MOUSE	Q93074.4	96.703
sp|Q99K74|MED24_MOUSE	O75448.1	94.237
tr|G3UW74|G3UW74_MOUSE	Q9Y2X0.2	92.692
tr|E9QNV2|E9QNV2_MOUSE	Q9ULK4.2	95.852
tr|Q3UXL9|Q3UXL9_MOUSE	P24863.2	99.248
sp|Q9DB91|MED29_MOUSE	Q9NX70.1	93.514
sp|Q9CQI9|MED30_MOUSE	Q96HR3.1	94.944
sp|Q8BWD8|CDK19_MOUSE	Q9BWU1.1	96.414
sp|Q5SWW4|MED13_MOUSE	Q9UHV7.3	93.468
sp|Q925J9|MED1_MOUSE	Q15648.4	93.493
sp|Q8C1S0|MED19_MOUSE	A0JLT2.2	94.262
sp|Q8VCB2|MED25_MOUSE	Q71SY5.2	91.299
sp|Q7TN02|MED26_MOUSE	O95402.2	84.667
tr|E9QLJ3|E9QLJ3_MOUSE	Q71F56.1	91.964
tr|F8VPR5|F8VPR5_MOUSE	Q92793.3	95.624
sp|B2RWS6|EP300_MOUSE	Q09472.2	92.81
sp|Q9Z2D8|MBD3_MOUSE	O95983.1	97.753
tr|E9QAS5|E9QAS5_MOUSE	Q14839.2	98.127
sp|Q9R190|MTA2_MOUSE	O94776.1	98.503
tr|E9QMN5|E9QMN5_MOUSE	Q86YP4.1	87.912
sp|Q8VHR5|P66B_MOUSE	Q8WXI9.1	98.316
tr|F8WHY8|F8WHY8_MOUSE	Q13330.2	94.825
sp|Q80UW8|RPAB1_MOUSE	P19388.4	98.571
tr|A0A087WR08|A0A087WR08_MOUSE	Q16594.1	96.774
sp|P08775|RPB1_MOUSE	P24928.2	99.898
sp|Q99J95|CDK9_MOUSE	P50750.3	98.656
sp|Q8BFQ4|WDR82_MOUSE	Q6UXN9.1	100
sp|Q8BX09|RBBP5_MOUSE	Q15291.2	99.071
tr|D3YYA0|D3YYA0_MOUSE	Q9UBL3.1	93.258
sp|Q61466|SMRD1_MOUSE	Q96GM5.2	99.417
sp|O54941|SMCE1_MOUSE	Q969G3.2	97.324
tr|Q3UID0|Q3UID0_MOUSE	Q8TAQ2.1	93.937
sp|Q8BHJ5|TBL1R_MOUSE	Q9BZK7.1	99.027
sp|Q9QXE7|TBL1X_MOUSE	O60907.3	94.118
tr|F8VQL9|F8VQL9_MOUSE	Q9Y618.3	86.046
tr|Q5RIM6|Q5RIM6_MOUSE	O75376.2	91.13
sp|Q6ZQ88|KDM1A_MOUSE	O60341.2	98.124
sp|Q8C796|RCOR2_MOUSE	Q8IZ40.2	97.514
tr|Z4YJZ7|Z4YJZ7_MOUSE	Q9H9B1.4	88.13
sp|Q9WVG6|CARM1_MOUSE	Q86X55.3	98.023
sp|Q61026|NCOA2_MOUSE	Q15596.2	94.057
sp|Q9CXY6|ILF2_MOUSE	Q12905.2	100
sp|Q9R059|FHL3_MOUSE	Q13643.4	94.464
tr|G3X8R8|G3X8R8_MOUSE	Q9ULH7.3	82.386
sp|Q9WUP7|UCHL5_MOUSE	Q9Y5K5.3	96.96
sp|P70365|NCOA1_MOUSE	Q15788.3	91.975
sp|Q9DBR0|AKAP8_MOUSE	O43823.1	79.076
sp|A2AJK6|CHD7_MOUSE	Q9P2D1.3	94.663
tr|E9Q8Z6|E9Q8Z6_MOUSE	O60716.1	96.798
tr|Q45VK5|Q45VK5_MOUSE	Q12906.3	94.949
tr|D3YUG5|D3YUG5_MOUSE	Q969V6.1	82.56
tr|F6U238|F6U238_MOUSE	Q8IZL2.2	84.475
sp|Q9QYH6|MAGD1_MOUSE	Q9Y5V3.3	86.752
sp|Q91ZW3|SMCA5_MOUSE	O60264.1	97.624
sp|Q8CH18|CCAR1_MOUSE	Q8IX12.2	94.087
tr|A0A0A0MQ98|A0A0A0MQ98_MOUSE	Q15652.2	86.04
tr|A2A655|A2A655_MOUSE	Q12830.3	78.196
tr|E9PZA7|E9PZA7_MOUSE	Q9Y4A5.3	98.161
sp|Q8CHI8|EP400_MOUSE	Q96L91.4	85.319
sp|Q9CU62|SMC1A_MOUSE	Q14683.2	99.838
sp|Q8BHG9|CGBP1_MOUSE	Q9UFW8.2	98.204
sp|Q00899|TYY1_MOUSE	P25490.2	98.558
tr|B1AUC0|B1AUC0_MOUSE	Q12857.2	99.154
tr|Q60I23|Q60I23_MOUSE	P48431.1	97.806
tr|A2BG76|A2BG76_MOUSE	O00712.2	99.275
sp|Q62255|SALL3_MOUSE	Q9BXA9.2	81.619
sp|Q9CU65|ZMYM2_MOUSE	Q9UBW7.1	96.078
sp|Q61286|HTF4_MOUSE	Q99081.1	91.926
sp|Q91VN1|ZNF24_MOUSE	P17028.4	95.109
sp|Q04207|TF65_MOUSE	Q04206.2	88.246
sp|Q61624|ZN148_MOUSE	Q9UQR1.2	97.607
sp|Q925H1|TRPS1_MOUSE	Q9UHF7.2	93.13
sp|Q99LI5|ZN281_MOUSE	Q9Y2X9.1	95.576
sp|B1AWL2|ZN462_MOUSE	Q96JM2.3	93.678
tr|E9Q8G4|E9Q8G4_MOUSE	P15884.3	94.228
sp|Q99PQ2|TRI11_MOUSE	Q96F44.2	89.53
tr|A2AMY5|A2AMY5_MOUSE	Q5T6F2.1	79.332
tr|E9Q2H1|E9Q2H1_MOUSE	O95071.2	97.999
sp|Q8CGY8|OGT1_MOUSE	O15294.3	99.618
sp|Q8N7N5|DCAF8_MOUSE	Q5TAQ9.1	95.485
tr|E9QME5|E9QME5_MOUSE	Q9UPN9.3	92.989
sp|G5E870|TRIPC_MOUSE	Q14669.1	96.691
sp|O88196|TTC3_MOUSE	P53804.2	76.01
sp|Q9Z2X1|HNRPF_MOUSE	P52597.3	98.072
sp|P97315|CSRP1_MOUSE	P21291.3	99.482
sp|Q8VDP4|CCAR2_MOUSE	Q8N163.2	91.441
tr|A0A0A6YWB0|A0A0A6YWB0_MOUSE	Q9NR56.2	99.408
sp|Q91YT7|YTHD2_MOUSE	Q9Y5A9.2	99.655
sp|Q9EPU0|RENT1_MOUSE	Q92900.2	98.494
sp|Q8C2Q3|RBM14_MOUSE	Q96PK6.2	98.356
sp|O88532|ZFR_MOUSE	Q96KR1.2	97.765
sp|Q9QYS9|QKI_MOUSE	Q96PU8.1	100
tr|B7ZWL1|B7ZWL1_MOUSE	A5YKK6.2	97.264
sp|O35218|CPSF2_MOUSE	Q9P2I0.2	97.954
sp|Q9EPU4|CPSF1_MOUSE	Q10570.2	96.535
sp|Q8K2A7|INT10_MOUSE	Q9NVR2.2	95.775
sp|Q6P4S8|INT1_MOUSE	Q8N201.2	90.114
sp|P23198|CBX3_MOUSE	Q13185.4	99.454
sp|Q7TSZ8|NACC1_MOUSE	Q96RE7.1	86.415
sp|Q80X50|UBP2L_MOUSE	Q14157.2	96.387
sp|Q9CQJ4|RING2_MOUSE	Q99496.1	99.702
sp|Q60520|SIN3A_MOUSE	Q96ST3.2	98.038
sp|Q9Z103|ADNP_MOUSE	Q9H2P0.1	93.604
tr|A2BIE1|A2BIE1_MOUSE	Q2KHR3.3	81.312
sp|Q3UA37|QRIC1_MOUSE	Q2TAL8.1	99.099
sp|Q9DCT8|CRIP2_MOUSE	P52943.1	92.788
sp|P70168|IMB1_MOUSE	Q14974.2	99.201
sp|Q3U1J4|DDB1_MOUSE	Q16531.1	99.649
sp|Q9Z191|EYA4_MOUSE	O95677.2	91.236
TrEMBL|F7ARK3|Release	Q9Y467.4	87.778

## Sheet: 2_COILS
Table S2_2. List of MED15 interactors predicted to have coiled-coil regions by COILS and their function.
Coils predictions with positive score > 0.2
Uniprot ID	Gene names	Function [CC]
O60264	SMARCA5 SNF2H WCRF135	Helicase that possesses intrinsic ATP-dependent nucleosome-remodeling activity. Complexes containing SMARCA5 are capable of forming ordered nucleosome arrays on chromatin; this may require intact histone H4 tails. Also required for replication of pericentric heterochromatin in S-phase specifically in conjunction with BAZ1A. Probably plays a role in repression of polI dependent transcription of th…
O60341	KDM1A AOF2 KDM1 KIAA0601 LSD1	Histone demethylase that can demethylate both 'Lys-4' (H3K4me) and 'Lys-9' (H3K9me) of histone H3, thereby acting as a coactivator or a corepressor, depending on the context (PubMed:15620353, PubMed:15811342, PubMed:16140033, PubMed:16079794, PubMed:16079795, PubMed:16223729). Acts by oxidizing the substrate by FAD to generate the corresponding imine that is subsequently hydrolyzed (PubMed:156203…
O60716	CTNND1 KIAA0384	Binds to and inhibits the transcriptional repressor ZBTB33, which may lead to activation of target genes of the Wnt signaling pathway (By similarity). Associates with and regulates the cell adhesion properties of both C-, E- and N-cadherins, being critical for their surface stability. Implicated both in cell transformation by SRC and in ligand-induced receptor signaling through the EGF, PDGF, CSF…
O75376	NCOR1 KIAA1047	Mediates transcriptional repression by certain nuclear receptors (PubMed:20812024). Part of a complex which promotes histone deacetylation and the formation of repressive chromatin structures which may impede the access of basal transcription factors. Participates in the transcriptional repressor activity produced by BCL6. Recruited by ZBTB7A to the androgen response elements/ARE on target genes,…
O95071	UBR5 EDD EDD1 HYD KIAA0896	E3 ubiquitin-protein ligase which is a component of the N-end rule pathway. Recognizes and binds to proteins bearing specific N-terminal residues that are destabilizing according to the N-end rule, leading to their ubiquitination and subsequent degradation (By similarity). Involved in maturation and/or transcriptional regulation of mRNA by activating CDK9 by polyubiquitination. May play a role in…
O95983	MBD3	Acts as transcriptional repressor and plays a role in gene silencing. Does not bind to DNA by itself (PubMed:12124384). Binds to DNA with a preference for sites containing methylated CpG dinucleotides (in vitro). Binds to a lesser degree DNA containing unmethylated CpG dinucleotides (PubMed:24307175). Recruits histone deacetylases and DNA methyltransferases. {ECO:0000269|PubMed:10947852, ECO:0000…
P24928	POLR2A POLR2	DNA-dependent RNA polymerase catalyzes the transcription of DNA into RNA using the four ribonucleoside triphosphates as substrates. Largest and catalytic component of RNA polymerase II which synthesizes mRNA precursors and many functional non-coding RNAs. Forms the polymerase active center together with the second largest subunit. Pol II is the central component of the basal RNA polymerase II tra…
P53804	TTC3 DCRR1 RNF105 TPRD	E3 ubiquitin-protein ligase that mediates the ubiquitination and subsequent degradation of phosphorylated Akt (AKT1, AKT2 and AKT3) in the nucleus. Acts as a terminal regulator of Akt signaling after activation; its phosphorylation by Akt, which is a prerequisite for ubiquitin ligase activity, suggests the existence of a regulation mechanism required to control Akt levels after activation. Cataly…
Q09472	EP300 P300	Functions as histone acetyltransferase and regulates transcription via chromatin remodeling (PubMed:23415232, PubMed:23934153, PubMed:8945521). Acetylates all four core histones in nucleosomes. Histone acetylation gives an epigenetic tag for transcriptional activation (PubMed:23415232, PubMed:23934153, PubMed:8945521). Mediates cAMP-gene regulation by binding specifically to phosphorylated CREB p…
Q12830	BPTF FAC1 FALZ	Histone-binding component of NURF (nucleosome-remodeling factor), a complex which catalyzes ATP-dependent nucleosome sliding and facilitates transcription of chromatin. Specifically recognizes H3 tails trimethylated on 'Lys-4' (H3K4me3), which mark transcription start sites of virtually all active genes. May also regulate transcription through direct binding to DNA or transcription factors.
Q14669	TRIP12 KIAA0045 ULF	E3 ubiquitin-protein ligase involved in ubiquitin fusion degradation (UFD) pathway and regulation of DNA repair. Part of the ubiquitin fusion degradation (UFD) pathway, a process that mediates ubiquitination of protein at their N-terminus, regardless of the presence of lysine residues in target proteins. In normal cells, mediates ubiquitination and degradation of isoform p19ARF/ARF of CDKN2A, a l…
Q14683	SMC1A DXS423E KIAA0178 SB1.8 SMC1 SMC1L1	Involved in chromosome cohesion during cell cycle and in DNA repair. Central component of cohesin complex. The cohesin complex is required for the cohesion of sister chromatids after DNA replication. The cohesin complex apparently forms a large proteinaceous ring within which sister chromatids can be trapped. At anaphase, the complex is cleaved and dissociates from chromatin, allowing sister chro…
Q14839	CHD4	Component of the histone deacetylase NuRD complex which participates in the remodeling of chromatin by deacetylating histones. {ECO:0000269|PubMed:17626165, ECO:0000269|PubMed:9804427}.
Q15596	NCOA2 BHLHE75 SRC2 TIF2	Transcriptional coactivator for steroid receptors and nuclear receptors. Coactivator of the steroid binding domain (AF-2) but not of the modulating N-terminal domain (AF-1). Required with NCOA1 to control energy balance between white and brown adipose tissues. Critical regulator of glucose metabolism regulation, acts as RORA coactivator to specifically modulate G6PC expression. Involved in the po…
Q15652	JMJD1C JHDM2C KIAA1380 TRIP8	Probable histone demethylase that specifically demethylates 'Lys-9' of histone H3, thereby playing a central role in histone code. Demethylation of Lys residue generates formaldehyde and succinate. May be involved in hormone-dependent transcriptional activation, by participating in recruitment to androgen-receptor target genes (By similarity). {ECO:0000250}.
Q5T6F2	UBAP2 KIAA1491
Q5TAQ9	DCAF8 H326 WDR42A	May function as a substrate receptor for CUL4-DDB1 E3 ubiquitin-protein ligase complex. {ECO:0000269|PubMed:16949367, ECO:0000269|PubMed:16964240}.
Q6P2C8	MED27 CRSP34 CRSP8	Component of the Mediator complex, a coactivator involved in the regulated transcription of nearly all RNA polymerase II-dependent genes. Mediator functions as a bridge to convey information from gene-specific regulatory proteins to the basal RNA polymerase II transcription machinery. Mediator is recruited to promoters by direct interactions with regulatory proteins and serves as a scaffold for t…
Q86YP4	GATAD2A	Transcriptional repressor. Enhances MBD2-mediated repression. Efficient repression requires the presence of GATAD2B. {ECO:0000269|PubMed:12183469, ECO:0000269|PubMed:16415179}.
Q8IX12	CCAR1 CARP1 DIS	Associates with components of the Mediator and p160 coactivator complexes that play a role as intermediaries transducing regulatory signals from upstream transcriptional activator proteins to basal transcription machinery at the core promoter. Recruited to endogenous nuclear receptor target genes in response to the appropriate hormone. Also functions as a p53 coactivator. May thus play an importa…
Q8IZ40	RCOR2	May act as a component of a corepressor complex that represses transcription. {ECO:0000305}.
Q8IZL2	MAML2 KIAA1819	Acts as a transcriptional coactivator for NOTCH proteins. Has been shown to amplify NOTCH-induced transcription of HES1. Potentiates activation by NOTCH3 and NOTCH4 more efficiently than MAML1 or MAML3. {ECO:0000269|PubMed:12370315, ECO:0000269|PubMed:12386158, ECO:0000269|PubMed:12539049}.
Q8N163	CCAR2 DBC1 KIAA1967	Core component of the DBIRD complex, a multiprotein complex that acts at the interface between core mRNP particles and RNA polymerase II (RNAPII) and integrates transcript elongation with the regulation of alternative splicing: the DBIRD complex affects local transcript elongation rates and alternative splicing of a large set of exons embedded in (A + T)-rich DNA regions. Inhibits SIRT1 deacetyla…
Q8N201	INTS1 KIAA1440 UNQ1821/PRO3434	Component of the Integrator (INT) complex, a complex involved in the small nuclear RNAs (snRNA) U1 and U2 transcription and in their 3'-box-dependent processing. The Integrator complex is associated with the C-terminal domain (CTD) of RNA polymerase II largest subunit (POLR2A) and is recruited to the U1 and U2 snRNAs genes (Probable). Mediates recruitment of cytoplasmic dynein to the nuclear enve…
Q8WXI9	GATAD2B KIAA1150	Transcriptional repressor. Enhances MBD2-mediated repression. Efficient repression requires the presence of GATAD2A. Targets MBD3 to discrete loci in the nucleus. May play a role in synapse development. {ECO:0000269|PubMed:12183469, ECO:0000269|PubMed:16415179}.
Q92793	CREBBP CBP	Acetylates histones, giving a specific tag for transcriptional activation. Also acetylates non-histone proteins, like NCOA3 and FOXO1. Binds specifically to phosphorylated CREB and enhances its transcriptional activity toward cAMP-responsive genes. Acts as a coactivator of ALX1. Acts as a circadian transcriptional coactivator which enhances the activity of the circadian transcriptional activators…
Q93074	MED12 ARC240 CAGH45 HOPA KIAA0192 TNRC11 TRAP230	Component of the Mediator complex, a coactivator involved in the regulated transcription of nearly all RNA polymerase II-dependent genes. Mediator functions as a bridge to convey information from gene-specific regulatory proteins to the basal RNA polymerase II transcription machinery. Mediator is recruited to promoters by direct interactions with regulatory proteins and serves as a scaffold for t…
Q969G3	SMARCE1 BAF57	Involved in transcriptional activation and repression of select genes by chromatin remodeling (alteration of DNA-nucleosome topology). Component of SWI/SNF chromatin remodeling complexes that carry out key enzymatic activities, changing chromatin structure by altering DNA-histone contacts within a nucleosome in an ATP-dependent manner. Belongs to the neural progenitors-specific chromatin remodeli…
Q969V6	MRTFA KIAA1438 MAL MKL1	Transcription coactivator that associates with the serum response factor (SRF) transcription factor to control expression of genes regulating the cytoskeleton during development, morphogenesis and cell migration. The SRF-MRTFA complex activity responds to Rho GTPase-induced changes in cellular globular actin (G-actin) concentration, thereby coupling cytoskeletal gene expression to cytoskeletal dy…
Q96F44	TRIM11 RNF92	E3 ubiquitin-protein ligase that promotes the degradation of insoluble ubiquitinated proteins, including insoluble PAX6, poly-Gln repeat expanded HTT and poly-Ala repeat expanded ARX. Mediates PAX6 ubiquitination leading to proteasomal degradation, thereby modulating cortical neurogenesis. May also inhibit PAX6 transcriptional activity, possibly in part by preventing the binding of PAX6 to its co…
Q96G25	MED8	Component of the Mediator complex, a coactivator involved in the regulated transcription of nearly all RNA polymerase II-dependent genes. Mediator functions as a bridge to convey information from gene-specific regulatory proteins to the basal RNA polymerase II transcription machinery. Mediator is recruited to promoters by direct interactions with regulatory proteins and serves as a scaffold for t…
Q96GM5	SMARCD1 BAF60A	Involved in transcriptional activation and repression of select genes by chromatin remodeling (alteration of DNA-nucleosome topology). Component of SWI/SNF chromatin remodeling complexes that carry out key enzymatic activities, changing chromatin structure by altering DNA-histone contacts within a nucleosome in an ATP-dependent manner (PubMed:8804307, PubMed:29374058). Belongs to the neural proge…
Q96HR3	MED30 THRAP6 TRAP25	Component of the Mediator complex, a coactivator involved in the regulated transcription of nearly all RNA polymerase II-dependent genes. Mediator functions as a bridge to convey information from gene-specific regulatory proteins to the basal RNA polymerase II transcription machinery. Mediator is recruited to promoters by direct interactions with regulatory proteins and serves as a scaffold for t…
Q96JM2	ZNF462 KIAA1803	Zinc finger nuclear factor involved in transcription by regulating chromatin structure and organization (PubMed:20219459, PubMed:21570965). Involved in the pluripotency and differentiation of embryonic stem cells by regulating SOX2, POU5F1/OCT4, and NANOG (PubMed:21570965). By binding PBX1, prevents the heterodimerization of PBX1 and HOXA9 and their binding to DNA (By similarity). Regulates neuro…
Q96L91	EP400 CAGH32 KIAA1498 KIAA1818 TNRC12	Component of the NuA4 histone acetyltransferase complex which is involved in transcriptional activation of select genes principally by acetylation of nucleosomal histones H4 and H2A. This modification may both alter nucleosome - DNA interactions and promote interaction of the modified histones with other proteins which positively regulate transcription. May be required for transcriptional activat…
Q96RN5	MED15 ARC105 CTG7A PCQAP TIG1 TNRC7	Component of the Mediator complex, a coactivator involved in the regulated transcription of nearly all RNA polymerase II-dependent genes. Mediator functions as a bridge to convey information from gene-specific regulatory proteins to the basal RNA polymerase II transcription machinery. Mediator is recruited to promoters by direct interactions with regulatory proteins and serves as a scaffold for t…
Q96ST3	SIN3A	Acts as a transcriptional repressor. Corepressor for REST. Interacts with MXI1 to repress MYC responsive genes and antagonize MYC oncogenic activities. Also interacts with MXD1-MAX heterodimers to repress transcription by tethering SIN3A to DNA. Acts cooperatively with OGT to repress transcription in parallel with histone deacetylation. Involved in the control of the circadian rhythms. Required f…
Q99496	RNF2 BAP1 DING HIPI3 RING1B	E3 ubiquitin-protein ligase that mediates monoubiquitination of 'Lys-119' of histone H2A (H2AK119Ub), thereby playing a central role in histone code and gene regulation (PubMed:15386022, PubMed:16359901, PubMed:25519132, PubMed:21772249, PubMed:25355358, PubMed:26151332). H2AK119Ub gives a specific tag for epigenetic transcriptional repression and participates in X chromosome inactivation of fema…
Q9NPJ6	MED4 ARC36 DRIP36 VDRIP HSPC126	Component of the Mediator complex, a coactivator involved in the regulated transcription of nearly all RNA polymerase II-dependent genes. Mediator functions as a bridge to convey information from gene-specific regulatory proteins to the basal RNA polymerase II transcription machinery. Mediator is recruited to promoters by direct interactions with regulatory proteins and serves as a scaffold for t…
Q9P2I0	CPSF2 CPSF100 KIAA1367	Component of the cleavage and polyadenylation specificity factor (CPSF) complex that play a key role in pre-mRNA 3'-end formation, recognizing the AAUAAA signal sequence and interacting with poly(A) polymerase and other factors to bring about cleavage and poly(A) addition. Involved in the histone 3' end pre-mRNA processing. {ECO:0000269|PubMed:14749727, ECO:0000269|PubMed:18688255}.
Q9UHV7	MED13 ARC250 KIAA0593 THRAP1 TRAP240	Component of the Mediator complex, a coactivator involved in the regulated transcription of nearly all RNA polymerase II-dependent genes. Mediator functions as a bridge to convey information from gene-specific regulatory proteins to the basal RNA polymerase II transcription machinery. Mediator is recruited to promoters by direct interactions with regulatory proteins and serves as a scaffold for t…
Q9ULH7	MRTFB KIAA1243 MKL2	Acts as a transcriptional coactivator of serum response factor (SRF). Required for skeletal myogenic differentiation. {ECO:0000269|PubMed:14565952}.
Q9UPN9	TRIM33 KIAA1113 RFG7 TIF1G	Acts as an E3 ubiquitin-protein ligase. Promotes SMAD4 ubiquitination, nuclear exclusion and degradation via the ubiquitin proteasome pathway. According to PubMed:16751102, does not promote a decrease in the level of endogenous SMAD4. May act as a transcriptional repressor. Inhibits the transcriptional response to TGF-beta/BMP signaling cascade. Plays a role in the control of cell proliferation. …
Q9UQR1	ZNF148 ZBP89	Involved in transcriptional regulation. Represses the transcription of a number of genes including gastrin, stromelysin and enolase. Binds to the G-rich box in the enhancer region of these genes.
Q9Y4A5	TRRAP PAF400	Adapter protein, which is found in various multiprotein chromatin complexes with histone acetyltransferase activity (HAT), which gives a specific tag for epigenetic transcription activation. Component of the NuA4 histone acetyltransferase complex which is responsible for acetylation of nucleosomal histones H4 and H2A. Plays a central role in MYC transcription activation, and also participates in …
Q9Y5K5	UCHL5 UCH37 AD-019 CGI-70	Protease that specifically cleaves 'Lys-48'-linked polyubiquitin chains. Deubiquitinating enzyme associated with the 19S regulatory subunit of the 26S proteasome. Putative regulatory component of the INO80 complex; however is inactive in the INO80 complex and is activated by a transient interaction of the INO80 complex with the proteasome via ADRM1. {ECO:0000269|PubMed:16906146, ECO:0000269|PubMe…
Q9Y5V3	MAGED1 NRAGE PP2250 PRO2292	Involved in the apoptotic response after nerve growth factor (NGF) binding in neuronal cells. Inhibits cell cycle progression, and facilitates NGFR-mediated apoptosis. May act as a regulator of the function of DLX family members. May enhance ubiquitin ligase activity of RING-type zinc finger-containing E3 ubiquitin-protein ligases. Proposed to act through recruitment and/or stabilization of the U…
Q9Y618	NCOR2 CTG26	Transcriptional corepressor (PubMed:20812024). Mediates the transcriptional repression activity of some nuclear receptors by promoting chromatin condensation, thus preventing access of the basal transcription. Isoform 1 and isoform 4 have different affinities for different nuclear receptors. Involved in the regulation BCL6-dependent of the germinal center (GC) reactions, mainly through the contro…
O15294	OGT	Catalyzes the transfer of a single N-acetylglucosamine from UDP-GlcNAc to a serine or threonine residue in cytoplasmic and nuclear proteins resulting in their modification with a beta-linked N-acetylglucosamine (O-GlcNAc) (PubMed:26678539, PubMed:23103939, PubMed:21240259, PubMed:21285374, PubMed:15361863). Glycosylates a large and diverse number of proteins including histone H2B, AKT1, EZH2, PFK…
O60244	MED14 ARC150 CRSP2 CXorf4 DRIP150 EXLM1 RGR1 TRAP170	Component of the Mediator complex, a coactivator involved in the regulated transcription of nearly all RNA polymerase II-dependent genes. Mediator functions as a bridge to convey information from gene-specific regulatory proteins to the basal RNA polymerase II transcription machinery. Mediator is recruited to promoters by direct interactions with regulatory proteins and serves as a scaffold for t…
P15884	TCF4 BHLHB19 ITF2 SEF2	Transcription factor that binds to the immunoglobulin enhancer Mu-E5/KE5-motif. Involved in the initiation of neuronal differentiation. Activates transcription by binding to the E box (5'-CANNTG-3'). Binds to the E-box present in the somatostatin receptor 2 initiator element (SSTR2-INR) to activate transcription (By similarity). Preferentially binds to either 5'-ACANNTGT-3' or 5'-CCANNTGG-3'. {EC…
P24863	CCNC	Component of the Mediator complex, a coactivator involved in regulated gene transcription of nearly all RNA polymerase II-dependent genes. Mediator functions as a bridge to convey information from gene-specific regulatory proteins to the basal RNA polymerase II transcription machinery. Mediator is recruited to promoters by direct interactions with regulatory proteins and serves as a scaffold for …
P50750	CDK9 CDC2L4 TAK	Protein kinase involved in the regulation of transcription. Member of the cyclin-dependent kinase pair (CDK9/cyclin-T) complex, also called positive transcription elongation factor b (P-TEFb), which facilitates the transition from abortive to productive elongation by phosphorylating the CTD (C-terminal domain) of the large subunit of RNA polymerase II (RNAP II) POLR2A, SUPT5H and RDBP. This compl…
Q12857	NFIA KIAA1439	Recognizes and binds the palindromic sequence 5'-TTGGCNNNNNGCCAA-3' present in viral and cellular promoters and in the origin of replication of adenovirus type 2. These proteins are individually capable of activating transcription and replication.
Q15528	MED22 SURF5	Component of the Mediator complex, a coactivator involved in the regulated transcription of nearly all RNA polymerase II-dependent genes. Mediator functions as a bridge to convey information from gene-specific regulatory proteins to the basal RNA polymerase II transcription machinery. Mediator is recruited to promoters by direct interactions with regulatory proteins and serves as a scaffold for t…
Q15788	NCOA1 BHLHE74 SRC1	Nuclear receptor coactivator that directly binds nuclear receptors and stimulates the transcriptional activities in a hormone-dependent fashion. Involved in the coactivation of different nuclear receptors, such as for steroids (PGR, GR and ER), retinoids (RXRs), thyroid hormone (TRs) and prostanoids (PPARs). Also involved in coactivation mediated by STAT3, STAT5A, STAT5B and STAT6 transcription f…
Q2KHR3	QSER1
Q71SY5	MED25 ACID1 ARC92 PTOV2 TCBAP0758	Component of the Mediator complex, a coactivator involved in the regulated transcription of nearly all RNA polymerase II-dependent genes. Mediator functions as a bridge to convey information from gene-specific regulatory proteins to the basal RNA polymerase II transcription machinery. Mediator is recruited to promoters by direct interactions with regulatory proteins and serves as a scaffold for t…
Q8TAQ2	SMARCC2 BAF170	Involved in transcriptional activation and repression of select genes by chromatin remodeling (alteration of DNA-nucleosome topology). Component of SWI/SNF chromatin remodeling complexes that carry out key enzymatic activities, changing chromatin structure by altering DNA-histone contacts within a nucleosome in an ATP-dependent manner (PubMed:11018012). Can stimulate the ATPase activity of the ca…
Q96PU8	QKI HKQ	RNA-binding protein that plays a central role in myelinization (PubMed:16641098). Binds to the 5'-NACUAAY-N(1,20)-UAAY-3' RNA core sequence. Regulates target mRNA stability (PubMed:23630077). In addition, acts by regulating pre-mRNA splicing, mRNA export and protein translation. Required to protect and promote stability of mRNAs such as MBP and CDKN1B. Regulator of oligodendrocyte differentiation…
Q99081	TCF12 BHLHB20 HEB HTF4	Transcriptional regulator. Involved in the initiation of neuronal differentiation. Activates transcription by binding to the E box (5'-CANNTG-3').
Q9H204	MED28 EG1 FKSG20	Component of the Mediator complex, a coactivator involved in the regulated transcription of nearly all RNA polymerase II-dependent genes. Mediator functions as a bridge to convey information from gene-specific regulatory proteins to the basal RNA polymerase II transcription machinery. Mediator is recruited to promoters by direct interactions with regulatory proteins and serves as a scaffold for t…
Q9H9B1	EHMT1 EUHMTASE1 GLP KIAA1876 KMT1D	Histone methyltransferase that specifically mono- and dimethylates 'Lys-9' of histone H3 (H3K9me1 and H3K9me2, respectively) in euchromatin. H3K9me represents a specific tag for epigenetic transcriptional repression by recruiting HP1 proteins to methylated histones. Also weakly methylates 'Lys-27' of histone H3 (H3K27me). Also required for DNA methylation, the histone methyltransferase activity i…
Q9P2D1	CHD7 KIAA1416	Probable transcription regulator. Maybe involved in the in 45S precursor rRNA production. {ECO:0000269|PubMed:22646239}.
Q9Y3C7	MED31 SOH1 CGI-125	Component of the Mediator complex, a coactivator involved in the regulated transcription of nearly all RNA polymerase II-dependent genes. Mediator functions as a bridge to convey information from gene-specific regulatory proteins to the basal RNA polymerase II transcription machinery. Mediator is recruited to promoters by direct interactions with regulatory proteins and serves as a scaffold for t…
Q9Y467	SALL2 KIAA0360 SAL2 ZNF795	Probable transcription factor that plays a role in eye development before, during, and after optic fissure closure. {ECO:0000269|PubMed:24412933}.

## Sheet: 3_GO terms
Table S2_3. List of GO terms of MED15 interactors predicted to have coiled-coil regions.
Category	Term	Count	%	PValue	Genes	List Total	Pop Hits	Pop Total	Fold Enrichment	Bonferroni	Benjamini	FDR		Category	Term	Count	%	PValue	Genes	List Total	Pop Hits	Pop Total	Fold Enrichment	Bonferroni	Benjamini	FDR		Category	Term	Count	%	PValue	Genes	List Total	Pop Hits	Pop Total	Fold Enrichment	Bonferroni	Benjamini	FDR
GOTERM_BP_DIRECT	GO:0006367~transcription initiation from RNA polymerase II promoter	16	24.2424	1.17999e-17	Q71SY5, Q9NPJ6, Q96RN5, Q92793, P50750, Q96HR3, O60244, P24863, P24928, Q93074, Q9UHV7, Q6P2C8, Q96G25, Q8IZL2, P15884, Q9Y3C7	65	152	16792	27.1935	4.81437e-15	4.81437e-15	1.6506e-14		GOTERM_CC_DIRECT	GO:0005654~nucleoplasm	47	71.2121	4.04758e-24	Q71SY5, Q12857, O75376, Q9UPN9, Q15596, Q92793, Q8N163, P50750, Q14669, Q12830, Q96HR3, Q93074, Q9UHV7, O95071, Q9P2I0, Q9Y4A5, Q9Y3C7, Q99496, Q9NPJ6, Q9Y618, O15294, Q96RN5, Q09472, Q15652, Q8TAQ2, Q96ST3, Q969V6, Q14839, O95983, O60264, O60341, Q15788, O60244, P24863, P24928, Q6P2C8, Q96G25, Q8IZL2, Q9UQR1, Q14683, Q9H9B1, Q969G3, Q96L91, Q86YP4, Q8WXI9, Q8IX12, Q8N201	65	2784	18224	4.73324	3.8452e-22	3.8452e-22	4.44912e-21		GOTERM_MF_DIRECT	GO:0003713~transcription coactivator activity	17	25.7576	5.52207e-16	Q9ULH7, Q09472, Q8TAQ2, Q969V6, Q15596, Q96GM5, Q92793, Q15788, O60244, Q93074, Q9UHV7, Q6P2C8, Q9Y5V3, Q8IZL2, Q969G3, Q8IX12, Q9Y3C7	64	248	16881	18.0807	8.9373e-14	8.9373e-14	6.66134e-13
GOTERM_BP_DIRECT	GO:0000122~negative regulation of transcription from RNA polymerase II promoter	22	33.3333	1.02471e-13	Q71SY5, Q12857, Q9Y618, Q09472, Q8TAQ2, Q96ST3, O75376, Q9UPN9, Q14839, Q15596, Q92793, O95983, Q12830, O60341, Q9UQR1, Q8IZ40, Q9H9B1, P15884, Q86YP4, Q8WXI9, Q9Y467, Q99496	65	720	16792	7.89368	4.18092e-11	2.09046e-11	1.43341e-10		GOTERM_CC_DIRECT	GO:0016592~mediator complex	12	18.1818	1.57289e-19	Q9UHV7, Q96G25, Q9NPJ6, Q6P2C8, Q15528, Q96RN5, Q9H204, Q96HR3, P24863, O60244, Q9Y3C7, Q93074	65	35	18224	96.1266	1.49425e-17	7.47125e-18	1.72893e-16		GOTERM_MF_DIRECT	GO:0003682~chromatin binding	19	28.7879	2.47033e-15	Q12857, Q9Y618, Q09472, Q8TAQ2, Q96ST3, Q15596, Q96GM5, Q92793, P50750, O95983, O60341, Q15788, Q93074, Q14683, Q969G3, Q96L91, P15884, Q9P2D1, Q99496	64	391	16881	12.8173	3.93241e-13	1.9662e-13	2.95319e-12
GOTERM_BP_DIRECT	GO:0045944~positive regulation of transcription from RNA polymerase II promoter	22	33.3333	3.76648e-11	Q9ULH7, Q71SY5, Q12857, Q09472, O15294, Q96ST3, Q969V6, Q15596, Q92793, P50750, O60341, Q15788, Q93074, O60244, P24863, Q9UHV7, Q96JM2, Q8IZL2, Q9UQR1, P15884, Q99081, Q9P2D1	65	981	16792	5.79352	1.53673e-08	5.12242e-09	5.26866e-08		GOTERM_CC_DIRECT	GO:0005634~nucleus	51	77.2727	1.57205e-15	Q9UPN9, Q12830, Q14669, Q9UHV7, O60716, O95071, Q9P2D1, Q9Y4A5, Q99496, Q96RN5, Q96ST3, Q969V6, O95983, O60341, O60244, P24863, P24928, Q96PU8, Q6P2C8, Q8IZL2, Q14683, Q5TAQ9, Q12857, O75376, Q15596, Q92793, Q8N163, Q9Y5K5, Q96HR3, Q93074, Q96JM2, Q9Y5V3, Q8IZ40, Q96F44, P15884, Q99081, Q9ULH7, Q9NPJ6, Q5T6F2, Q9Y618, Q09472, Q15652, O15294, Q14839, O60264, Q15788, P53804, Q9H9B1, Q969G3, Q86YP4,…	65	5415	18224	2.6406	1.4766e-13	4.91829e-14	1.70974e-12		GOTERM_MF_DIRECT	GO:0001104~RNA polymerase II transcription cofactor activity	9	13.6364	6.61756e-13	Q9UHV7, Q96G25, Q9NPJ6, Q15528, Q96RN5, Q96HR3, O60244, Q9Y3C7, Q93074	64	36	16881	65.9414	1.0655e-10	3.55168e-11	7.99971e-10
GOTERM_BP_DIRECT	GO:0006357~regulation of transcription from RNA polymerase II promoter	16	24.2424	7.56585e-11	Q9NPJ6, Q96RN5, Q15528, Q8TAQ2, Q14839, Q96GM5, O60264, O60341, Q96HR3, O60244, Q6P2C8, Q96G25, Q9Y5V3, Q969G3, Q99081, Q9Y3C7	65	441	16792	9.37282	3.08687e-08	7.71716e-09	1.05833e-07		GOTERM_CC_DIRECT	GO:0000790~nuclear chromatin	13	19.697	2.86614e-12	Q9Y618, Q8TAQ2, O75376, Q14839, Q969G3, Q92793, P15884, Q8N163, Q99081, Q8WXI9, O95983, O60341, Q15788	65	193	18224	18.885	2.72284e-10	6.80711e-11	3.15049e-09		GOTERM_MF_DIRECT	GO:0030374~ligand-dependent nuclear receptor transcription coactivator activity	9	13.6364	1.3331e-11	Q9UHV7, Q9NPJ6, Q15596, O60341, Q8IX12, Q15788, Q96HR3, O60244, Q93074	64	51	16881	46.5469	2.14629e-09	5.36573e-10	1.61142e-08
GOTERM_BP_DIRECT	GO:0006351~transcription, DNA-templated	27	40.9091	3.15871e-09	Q12857, Q15528, Q9UPN9, Q15596, Q8N163, Q12830, Q9Y5K5, Q96JM2, O60716, Q8IZ40, Q9H204, Q9P2D1, Q99496, Q9Y4A5, Q9ULH7, Q15652, Q9Y618, Q96ST3, Q8TAQ2, Q969V6, Q14839, O95983, O60341, Q15788, Q86YP4, Q8WXI9, Q8IX12	65	1955	16792	3.56785	1.28875e-06	2.57751e-07	4.41848e-06		GOTERM_CC_DIRECT	GO:0016581~NuRD complex	5	7.57576	4.07849e-07	Q14839, Q86YP4, Q8WXI9, O95983, Q9Y467	65	18	18224	77.8803	3.87449e-05	7.7491e-06	0.000448309		GOTERM_MF_DIRECT	GO:0005515~protein binding	58	87.8788	5.88334e-11	Q15528, Q9UPN9, Q14669, Q12830, O60716, O95071, Q9H204, Q9P2D1, Q9Y4A5, Q99496, Q96RN5, Q96ST3, Q969V6, O95983, O60341, O60244, P24863, P24928, Q6P2C8, Q96PU8, Q14683, Q96L91, Q8WXI9, Q8IX12, Q5TAQ9, Q71SY5, O75376, Q15596, Q96GM5, Q92793, Q8N163, P50750, Q9Y5K5, Q96HR3, Q93074, Q9Y5V3, Q96F44, P15884, Q99081, Q9P2I0, Q9Y3C7, Q9NPJ6, Q9ULH7, Q9Y618, Q09472, Q15652, O15294, Q8TAQ2, Q14839, O60264,…	64	8785	16881	1.74142	9.47217e-09	1.89443e-09	7.11162e-08
GOTERM_BP_DIRECT	GO:0043044~ATP-dependent chromatin remodeling	6	9.09091	2.18871e-08	Q8TAQ2, Q14839, Q969G3, Q8WXI9, O95983, O60264	65	23	16792	67.3926	8.92992e-06	1.48832e-06	3.06163e-05		GOTERM_CC_DIRECT	GO:0017053~transcriptional repressor complex	6	9.09091	1.38421e-06	Q9Y618, Q96ST3, Q8TAQ2, Q8IZ40, O75376, Q969G3	65	55	18224	30.5857	0.000131492	2.19165e-05	0.00152152		GOTERM_MF_DIRECT	GO:0046966~thyroid hormone receptor binding	7	10.6061	5.89326e-10	Q9UHV7, Q9NPJ6, Q15652, O75376, Q14669, Q96HR3, Q93074	64	27	16881	68.3837	9.48815e-08	1.58136e-08	7.12361e-07
GOTERM_BP_DIRECT	GO:0030518~intracellular steroid hormone receptor signaling pathway	5	7.57576	3.37398e-07	Q9UHV7, Q9NPJ6, Q96HR3, O60244, Q93074	65	16	16792	80.7308	0.000137649	1.96653e-05	0.00047196		GOTERM_CC_DIRECT	GO:0005667~transcription factor complex	7	10.6061	5.87474e-05	Q6P2C8, Q09472, Q96ST3, Q8IZ40, P15884, Q99081, O60341	65	193	18224	10.1688	0.00556562	0.000796992	0.0645565		GOTERM_MF_DIRECT	GO:0003712~transcription cofactor activity	8	12.1212	7.89028e-09	Q9UHV7, Q9NPJ6, Q09472, Q92793, Q96HR3, O60244, Q9Y4A5, Q93074	64	71	16881	29.7201	1.27033e-06	1.81476e-07	9.53755e-06
GOTERM_BP_DIRECT	GO:0044255~cellular lipid metabolic process	6	9.09091	4.62403e-07	Q9Y618, Q96ST3, O75376, Q15596, Q92793, Q15788	65	41	16792	37.8056	0.000188643	2.35823e-05	0.000646819		GOTERM_CC_DIRECT	GO:0000123~histone acetyltransferase complex	4	6.06061	6.95762e-05	O15294, Q09472, Q92793, Q9Y4A5	65	23	18224	48.7599	0.00658817	0.000825905	0.0764519		GOTERM_MF_DIRECT	GO:0008134~transcription factor binding	11	16.6667	9.02855e-08	Q71SY5, Q12857, Q9Y618, Q09472, Q8IZ40, Q96F44, Q15596, Q92793, Q99081, Q12830, O60341	64	284	16881	10.2163	1.45359e-05	1.81699e-06	0.000109135
GOTERM_BP_DIRECT	GO:0030521~androgen receptor signaling pathway	6	9.09091	4.62403e-07	Q9UHV7, Q9NPJ6, Q15788, Q96HR3, O60244, Q93074	65	41	16792	37.8056	0.000188643	2.35823e-05	0.000646819		GOTERM_CC_DIRECT	GO:0070847~core mediator complex	3	4.54545	0.00018047	Q9NPJ6, O60244, Q9Y3C7	65	6	18224	140.185	0.017	0.00190332	0.198195		GOTERM_MF_DIRECT	GO:0042809~vitamin D receptor binding	5	7.57576	2.33095e-07	Q9UHV7, Q9NPJ6, Q96HR3, O60244, Q93074	64	15	16881	87.9219	3.75276e-05	4.1698e-06	0.000281759
GOTERM_BP_DIRECT	GO:0019827~stem cell population maintenance	6	9.09091	1.27333e-06	Q6P2C8, Q14683, Q9H204, Q96HR3, O60244, Q93074	65	50	16792	31.0006	0.000519384	5.77227e-05	0.00178115		GOTERM_CC_DIRECT	GO:0000151~ubiquitin ligase complex	5	7.57576	0.000563855	Q6P2C8, Q96HR3, Q9Y3C7, Q99496, Q93074	65	108	18224	12.9801	0.0521712	0.00534381	0.61805		GOTERM_MF_DIRECT	GO:0000978~RNA polymerase II core promoter proximal region sequence-specific DNA binding	11	16.6667	7.07613e-07	Q12857, Q9UQR1, Q8TAQ2, Q14839, Q15596, Q969G3, P15884, Q99081, Q8WXI9, O95983, Q9P2D1	64	355	16881	8.17302	0.000113919	1.13925e-05	0.00085534
GOTERM_BP_DIRECT	GO:0045893~positive regulation of transcription, DNA-templated	12	18.1818	3.46648e-06	Q9UHV7, Q9NPJ6, Q9Y5V3, Q8TAQ2, P15884, Q92793, Q12830, O60264, Q15788, Q96HR3, O60244, Q93074	65	515	16792	6.01954	0.00141333	0.000141423	0.00484889		GOTERM_CC_DIRECT	GO:0071564~npBAF complex	3	4.54545	0.000783338	Q8TAQ2, Q969G3, Q96GM5	65	12	18224	70.0923	0.0717427	0.00674499	0.857687		GOTERM_MF_DIRECT	GO:0016922~ligand-dependent nuclear receptor binding	5	7.57576	1.00502e-06	Q9Y618, O75376, Q15596, Q969G3, Q15788	64	21	16881	62.8013	0.000161795	1.47097e-05	0.00121483
GOTERM_BP_DIRECT	GO:0016569~covalent chromatin modification	7	10.6061	4.43406e-06	Q8TAQ2, O75376, Q969G3, Q96GM5, Q12830, O60264, Q9P2D1	65	113	16792	16.0033	0.00180746	0.00016445	0.00620229		GOTERM_CC_DIRECT	GO:0071565~nBAF complex	3	4.54545	0.00107518	Q8TAQ2, Q969G3, Q96GM5	65	14	18224	60.0791	0.097148	0.00848022	1.17551		GOTERM_MF_DIRECT	GO:0000980~RNA polymerase II distal enhancer sequence-specific DNA binding	6	9.09091	4.28194e-06	Q8TAQ2, Q14839, Q969G3, Q8WXI9, O95983, Q93074	64	65	16881	24.3476	0.000689157	5.74479e-05	0.00517577
GOTERM_BP_DIRECT	GO:0045892~negative regulation of transcription, DNA-templated	11	16.6667	1.7606e-05	Q9Y5V3, Q96ST3, Q9UQR1, Q8TAQ2, Q96F44, Q9UPN9, Q9H9B1, Q969G3, Q86YP4, Q8N163, O60341	65	499	16792	5.69484	0.00715756	0.000598429	0.0246249		GOTERM_CC_DIRECT	GO:0016514~SWI/SNF complex	3	4.54545	0.00123778	Q8TAQ2, Q969G3, Q96GM5	65	15	18224	56.0738	0.111004	0.00901009	1.35219		GOTERM_MF_DIRECT	GO:0001105~RNA polymerase II transcription coactivator activity	5	7.57576	1.06053e-05	Q9ULH7, Q969V6, Q92793, Q15788, Q93074	64	37	16881	35.644	0.001706	0.000131334	0.0128186
GOTERM_BP_DIRECT	GO:0006338~chromatin remodeling	6	9.09091	1.88369e-05	Q8TAQ2, Q969G3, Q96GM5, Q12830, O60264, Q9P2D1	65	86	16792	18.0236	0.00765605	0.000591018	0.0263462		GOTERM_CC_DIRECT	GO:0043234~protein complex	7	10.6061	0.00319537	Q9Y5V3, Q8TAQ2, Q14839, Q969G3, Q8WXI9, O95983, O60341	65	412	18224	4.76355	0.262173	0.0214835	3.45683		GOTERM_MF_DIRECT	GO:0031492~nucleosomal DNA binding	5	7.57576	2.55531e-05	Q8TAQ2, Q14839, Q969G3, Q8WXI9, O95983	64	46	16881	28.6702	0.00410564	0.000293821	0.0308835
GOTERM_BP_DIRECT	GO:0006355~regulation of transcription, DNA-templated	18	27.2727	3.28975e-05	Q12857, Q09472, Q15652, Q96ST3, Q14839, Q15596, Q92793, Q8N163, Q12830, Q9Y5K5, Q15788, P24928, Q9Y5V3, O60716, Q9H204, Q8IX12, Q9P2D1, Q9Y4A5	65	1504	16792	3.09182	0.0133327	0.000958283	0.046008		GOTERM_CC_DIRECT	GO:0016604~nuclear body	3	4.54545	0.00597627	Q9Y618, Q92793, Q99496	65	33	18224	25.4881	0.434163	0.0372517	6.37647		GOTERM_MF_DIRECT	GO:0035257~nuclear hormone receptor binding	4	6.06061	7.25207e-05	Q09472, O75376, Q15596, Q15788	64	22	16881	47.9574	0.0116084	0.000778114	0.0876258
GOTERM_BP_DIRECT	GO:0043967~histone H4 acetylation	4	6.06061	0.000219933	Q09472, Q96L91, Q15788, Q9Y4A5	65	31	16792	33.334	0.0858336	0.00596499	0.307209		GOTERM_CC_DIRECT	GO:0016589~NURF complex	2	3.0303	0.0243294	Q12830, O60264	65	7	18224	80.1055	0.903661	0.136052	23.7183		GOTERM_MF_DIRECT	GO:0001102~RNA polymerase II activating transcription factor binding	4	6.06061	0.000380708	Q09472, Q96ST3, O75376, Q92793	64	38	16881	27.7648	0.0594643	0.00382427	0.459219
GOTERM_BP_DIRECT	GO:0016573~histone acetylation	4	6.06061	0.00029041	Q15596, Q92793, O95983, Q9Y4A5	65	34	16792	30.3928	0.111752	0.00737918	0.405468		GOTERM_CC_DIRECT	GO:0000812~Swr1 complex	2	3.0303	0.031173	Q96L91, Q9Y4A5	65	9	18224	62.3043	0.950638	0.1622	29.3979		GOTERM_MF_DIRECT	GO:0004407~histone deacetylase activity	4	6.06061	0.000411339	Q96ST3, Q14839, O95983, O60341	64	39	16881	27.0529	0.064093	0.00388884	0.496083
GOTERM_BP_DIRECT	GO:0016567~protein ubiquitination	8	12.1212	0.000419879	Q96G25, Q5TAQ9, Q6P2C8, Q96F44, Q9UPN9, Q96HR3, Q9Y3C7, Q93074	65	359	16792	5.75685	0.157471	0.0100286	0.585739		GOTERM_CC_DIRECT	GO:0016607~nuclear speck	4	6.06061	0.0336994	Q8IZL2, Q96L91, Q86YP4, Q8WXI9	65	201	18224	5.57949	0.961482	0.165501	31.3954		GOTERM_MF_DIRECT	GO:0061630~ubiquitin protein ligase activity	6	9.09091	0.000660645	Q6P2C8, Q96F44, Q96HR3, Q9Y3C7, Q99496, Q93074	64	187	16881	8.46307	0.100934	0.00589362	0.795651
GOTERM_BP_DIRECT	GO:0006366~transcription from RNA polymerase II promoter	9	13.6364	0.000707351	Q9NPJ6, Q12857, Q09472, Q9UQR1, O75376, P50750, Q99081, P24928, Q9Y467	65	513	16792	4.53225	0.250764	0.015911	0.984928		GOTERM_CC_DIRECT	GO:0000785~chromatin	3	4.54545	0.0391033	Q9Y5V3, Q9Y618, Q15652	65	89	18224	9.45065	0.977391	0.180812	35.4968		GOTERM_MF_DIRECT	GO:0004402~histone acetyltransferase activity	4	6.06061	0.000760094	Q09472, Q15596, Q92793, Q15788	64	48	16881	21.9805	0.115225	0.00642254	0.91492
GOTERM_BP_DIRECT	GO:0016575~histone deacetylation	4	6.06061	0.000713087	Q96ST3, Q14839, O95983, O60341	65	46	16792	22.4642	0.252517	0.0152014	0.992878		GOTERM_CC_DIRECT	GO:0016580~Sin3 complex	2	3.0303	0.0447188	Q96ST3, O75376	65	13	18224	43.1337	0.987044	0.19532	39.5214		GOTERM_MF_DIRECT	GO:0003677~DNA binding	16	24.2424	0.00102717	Q12857, Q9Y618, Q09472, Q8TAQ2, O75376, Q9UPN9, Q14839, P50750, O60264, O95983, P24928, Q96JM2, Q8IZ40, Q969G3, Q96L91, P15884	64	1674	16881	2.52106	0.152495	0.0082388	1.23456
GOTERM_BP_DIRECT	GO:0006337~nucleosome disassembly	3	4.54545	0.00187436	Q8TAQ2, Q969G3, Q96GM5	65	17	16792	45.5891	0.534879	0.0375497	2.59023		GOTERM_CC_DIRECT	GO:0035267~NuA4 histone acetyltransferase complex	2	3.0303	0.0613891	Q96L91, Q9Y4A5	65	18	18224	31.1521	0.997567	0.24919	50.162		GOTERM_MF_DIRECT	GO:0002039~p53 binding	4	6.06061	0.00200186	Q09472, Q9H9B1, Q92793, O60341	64	67	16881	15.7472	0.275753	0.0152456	2.39312
GOTERM_BP_DIRECT	GO:0006281~DNA repair	6	9.09091	0.00200445	Q14683, O95071, P50750, Q14669, Q9Y5K5, Q9Y4A5	65	235	16792	6.59588	0.558967	0.0382326	2.76767		GOTERM_CC_DIRECT	GO:0005737~cytoplasm	25	37.8788	0.0788839	Q5TAQ9, Q5T6F2, Q15528, Q09472, Q96RN5, Q96ST3, Q969V6, Q14839, Q15596, Q92793, Q8N163, P50750, Q14669, Q12830, O95983, Q15788, Q6P2C8, Q96PU8, Q9Y5V3, P53804, O60716, Q96F44, Q14683, O95071, Q99081	65	5222	18224	1.34225	0.999593	0.298702	59.4733		GOTERM_MF_DIRECT	GO:0003700~transcription factor activity, sequence-specific DNA binding	11	16.6667	0.00278405	Q12857, Q96ST3, Q8IZ40, Q969V6, P15884, Q92793, Q86YP4, Q99081, Q8WXI9, O60341, Q9Y467	64	961	16881	3.01917	0.361643	0.0201959	3.31383
GOTERM_BP_DIRECT	GO:0006306~DNA methylation	3	4.54545	0.00405428	Q9H9B1, Q86YP4, Q8WXI9	65	25	16792	31.0006	0.809387	0.0725732	5.52431		GOTERM_CC_DIRECT	GO:0016020~membrane	13	19.697	0.0791957	Q9NPJ6, Q9Y618, Q96RN5, O75376, Q14839, P50750, O60244, Q93074, Q9UHV7, Q9H204, O95071, Q9P2I0, Q8N201	65	2200	18224	1.65673	0.999606	0.288794	59.6238		GOTERM_MF_DIRECT	GO:0016874~ligase activity	6	9.09091	0.00332911	P53804, Q96F44, Q9UPN9, O95071, Q14669, Q99496	64	270	16881	5.86146	0.415431	0.0230723	3.95069
GOTERM_BP_DIRECT	GO:1904017~cellular response to Thyroglobulin triiodothyronine	2	3.0303	0.00760838	Q15596, Q15788	65	2	16792	258.338	0.95567	0.126705	10.1326		GOTERM_CC_DIRECT	GO:0005730~nucleolus	7	10.6061	0.0796511	Q6P2C8, Q96ST3, P53804, O60264, P24928, Q9P2D1, Q93074	65	857	18224	2.29006	0.999624	0.280034	59.8427		GOTERM_MF_DIRECT	GO:0008270~zinc ion binding	12	18.1818	0.0036848	Q09472, P53804, Q96F44, Q9UPN9, Q9H9B1, Q14839, O95071, Q92793, Q86YP4, Q8WXI9, Q12830, Q99496	64	1169	16881	2.7076	0.448078	0.0244604	4.36422
GOTERM_BP_DIRECT	GO:0018076~N-terminal peptidyl-lysine acetylation	2	3.0303	0.0113912	Q09472, Q92793	65	3	16792	172.226	0.990668	0.176969	14.8075																GOTERM_MF_DIRECT	GO:0003714~transcription corepressor activity	5	7.57576	0.00695615	Q9Y618, Q8IZ40, O75376, P15884, Q8IX12	64	203	16881	6.49669	0.674975	0.0439587	8.09161
GOTERM_BP_DIRECT	GO:1901315~negative regulation of histone H2A K63-linked ubiquitination	2	3.0303	0.0113912	O95071, Q14669	65	3	16792	172.226	0.990668	0.176969	14.8075																GOTERM_MF_DIRECT	GO:0034212~peptide N-acetyltransferase activity	2	3.0303	0.00745031	Q09472, Q92793	64	2	16881	263.766	0.700005	0.0452515	8.64292
GOTERM_BP_DIRECT	GO:1904837~beta-catenin-TCF complex assembly	3	4.54545	0.0116782	Q09472, Q92793, Q9Y4A5	65	43	16792	18.0236	0.99171	0.174453	15.1528																GOTERM_MF_DIRECT	GO:0044212~transcription regulatory region DNA binding	5	7.57576	0.00821375	Q8IZ40, O75376, Q99081, O60341, Q9Y467	64	213	16881	6.19168	0.73496	0.0479908	9.48871
GOTERM_BP_DIRECT	GO:0006325~chromatin organization	3	4.54545	0.0116782	Q96JM2, Q9H9B1, Q14839	65	43	16792	18.0236	0.99171	0.174453	15.1528																GOTERM_MF_DIRECT	GO:0004872~receptor activity	5	7.57576	0.00875598	Q9UHV7, Q9NPJ6, Q96HR3, O60244, Q93074	64	217	16881	6.07755	0.757298	0.0493113	10.0851
GOTERM_BP_DIRECT	GO:1901796~regulation of signal transduction by p53 class mediator	4	6.06061	0.0118042	Q09472, Q9H9B1, Q14839, O95983	65	124	16792	8.3335	0.99213	0.170006	15.304																GOTERM_MF_DIRECT	GO:0050681~androgen receptor binding	3	4.54545	0.00975975	Q09472, O60341, Q15788	64	40	16881	19.7824	0.793827	0.0529937	11.1795
GOTERM_BP_DIRECT	GO:0034644~cellular response to UV	3	4.54545	0.0122045	Q09472, Q92793, O60341	65	44	16792	17.614	0.99333	0.169359	15.7827																GOTERM_MF_DIRECT	GO:0001012~RNA polymerase II regulatory region DNA binding	2	3.0303	0.0185235	Q9Y618, Q15788	64	5	16881	105.506	0.95072	0.0954715	20.2287
GOTERM_BP_DIRECT	GO:0048511~rhythmic process	3	4.54545	0.0180176	Q96ST3, Q92793, Q8N163	65	54	16792	14.3521	0.9994	0.232745	22.4567																GOTERM_MF_DIRECT	GO:0043426~MRF binding	2	3.0303	0.0185235	Q92793, O60341	64	5	16881	105.506	0.95072	0.0954715	20.2287
GOTERM_BP_DIRECT	GO:2000780~negative regulation of double-strand break repair	2	3.0303	0.0189142	O95071, Q14669	65	5	16792	103.335	0.999587	0.235591	23.4412																GOTERM_MF_DIRECT	GO:0000976~transcription regulatory region sequence-specific DNA binding	3	4.54545	0.0198148	Q15652, Q96ST3, Q969V6	64	58	16881	13.643	0.960133	0.0987229	21.4882
GOTERM_BP_DIRECT	GO:0032922~circadian regulation of gene expression	3	4.54545	0.0199492	Q9Y5V3, O15294, Q15596	65	57	16792	13.5968	0.999731	0.239707	24.5632																GOTERM_MF_DIRECT	GO:0001047~core promoter binding	3	4.54545	0.0238242	Q09472, Q8IX12, P24928	64	64	16881	12.364	0.979393	0.114247	25.2833
GOTERM_BP_DIRECT	GO:1903799~negative regulation of production of miRNAs involved in gene silencing by miRNA	2	3.0303	0.0226546	Q9Y618, O75376	65	6	16792	86.1128	0.999913	0.260361	27.4245																GOTERM_MF_DIRECT	GO:0004842~ubiquitin-protein transferase activity	5	7.57576	0.0343654	P53804, Q9UPN9, O95071, Q14669, Q99496	64	329	16881	4.0086	0.996412	0.15685	34.4728
GOTERM_BP_DIRECT	GO:0060992~response to fungicide	2	3.0303	0.0263809	Q9H9B1, O60341	65	7	16792	73.811	0.999982	0.288851	31.2008																GOTERM_MF_DIRECT	GO:0004386~helicase activity	3	4.54545	0.0401437	Q96L91, O60264, Q9P2D1	64	85	16881	9.30937	0.998635	0.176353	39.0584
GOTERM_BP_DIRECT	GO:0042795~snRNA transcription from RNA polymerase II promoter	3	4.54545	0.0292498	P50750, Q8N201, P24928	65	70	16792	11.0716	0.999995	0.30721	33.9829																GOTERM_MF_DIRECT	GO:0032454~histone demethylase activity (H3-K9 specific)	2	3.0303	0.0403063	Q15652, O60341	64	11	16881	47.9574	0.998672	0.17242	39.1831
GOTERM_BP_DIRECT	GO:1900034~regulation of cellular response to heat	3	4.54545	0.0332061	Q09472, Q92793, Q8N163	65	75	16792	10.3335	0.999999	0.333183	37.6485																GOTERM_MF_DIRECT	GO:0016407~acetyltransferase activity	2	3.0303	0.0474609	Q09472, Q92793	64	13	16881	40.5793	0.999602	0.195439	44.4427
GOTERM_BP_DIRECT	GO:0035563~positive regulation of chromatin binding	2	3.0303	0.0337917	Q71SY5, O60341	65	9	16792	57.4085	0.999999	0.330165	38.1747																GOTERM_MF_DIRECT	GO:0047485~protein N-terminus binding	3	4.54545	0.0508964	Q9Y618, Q969G3, Q15788	64	97	16881	8.1577	0.999777	0.203321	46.817
GOTERM_BP_DIRECT	GO:0006473~protein acetylation	2	3.0303	0.0337917	Q09472, Q92793	65	9	16792	57.4085	0.999999	0.330165	38.1747																GOTERM_MF_DIRECT	GO:0046965~retinoid X receptor binding	2	3.0303	0.0545631	Q71SY5, Q15788	64	15	16881	35.1688	0.999881	0.211578	49.248
GOTERM_BP_DIRECT	GO:0001701~in utero embryonic development	4	6.06061	0.0345046	Q96ST3, O95983, O60341, Q9P2D1	65	187	16792	5.52596	0.999999	0.32831	38.8098																GOTERM_MF_DIRECT	GO:0043425~bHLH transcription factor binding	2	3.0303	0.0824543	P15884, Q99081	64	23	16881	22.9361	0.999999	0.298998	64.661
GOTERM_BP_DIRECT	GO:0045666~positive regulation of neuron differentiation	3	4.54545	0.035675	P15884, Q99081, Q15788	65	78	16792	9.93609	1	0.330067	39.8392																GOTERM_MF_DIRECT	GO:0001103~RNA polymerase II repressing transcription factor binding	2	3.0303	0.0960947	Q96ST3, Q14839	64	27	16881	19.5382	1	0.334122	70.5133
GOTERM_BP_DIRECT	GO:0033169~histone H3-K9 demethylation	2	3.0303	0.0411469	Q15652, O60341	65	11	16792	46.9706	1	0.363094	44.4424
GOTERM_BP_DIRECT	GO:0032355~response to estradiol	3	4.54545	0.0471474	Q9Y618, O95983, Q15788	65	91	16792	8.51665	1	0.39664	49.113
GOTERM_BP_DIRECT	GO:0051145~smooth muscle cell differentiation	2	3.0303	0.048447	Q9ULH7, Q969V6	65	13	16792	39.7444	1	0.397417	50.0753
GOTERM_BP_DIRECT	GO:0043968~histone H2A acetylation	2	3.0303	0.0556923	Q96L91, Q9Y4A5	65	15	16792	34.4451	1	0.434609	55.1377
GOTERM_BP_DIRECT	GO:0050768~negative regulation of neurogenesis	2	3.0303	0.0592946	Q96F44, O60341	65	16	16792	32.2923	1	0.447769	57.4732
GOTERM_BP_DIRECT	GO:0044849~estrous cycle	2	3.0303	0.0628834	Q9Y618, Q15788	65	17	16792	30.3928	1	0.460033	59.6873
GOTERM_BP_DIRECT	GO:0007219~Notch signaling pathway	3	4.54545	0.0712517	Q8IZL2, Q09472, Q92793	65	115	16792	6.73926	1	0.49612	64.441
GOTERM_BP_DIRECT	GO:0007492~endoderm development	2	3.0303	0.0771042	Q12830, Q93074	65	21	16792	24.6037	1	0.516884	67.4503
GOTERM_BP_DIRECT	GO:0060173~limb development	2	3.0303	0.0841347	Q9P2D1, Q9Y3C7	65	23	16792	22.4642	1	0.541369	70.7523
GOTERM_BP_DIRECT	GO:0015721~bile acid and bile salt transport	2	3.0303	0.0980379	Q15596, Q15788	65	27	16792	19.1362	1	0.591684	76.3864
GOTERM_BP_DIRECT	GO:0051225~spindle assembly	2	3.0303	0.0980379	O75376, Q14839	65	27	16792	19.1362	1	0.591684	76.3864
