# Supplementary material for: MED15 prion-like domain forms a coiled-coil responsible for its amyloid conversion and propagation
Source: Commun Biol. 2021 Mar 26;4:414. doi: 10.1038/s42003-021-01930-8 (PMC7997880; doi:10.1038/s42003-021-01930-8)
Supplement: Supplementary file 6 — Supplementary Data 3 [file 42003_2021_1930_MOESM6_ESM.xlsx]

## Sheet: Figure 2
Fig 2A, absorbance				Fig 2B, GFP fluorescence					Fig. 2C, scattering					Fig 2D, CD	Raw		Smooth					Fig 2E, SEC
wavelength	GFP	GFP-MED15CC		wavelength	buffer	GFP	GFP-MED15CC		wavelength	buffer	GFP	GFP-MED15CC		wavelength	GFP	GFP-MED15CC	wavelength	GFP	wavelength	GFP-MED15CC		Absorbance	Elution volume
440	0.2913	0.3044		500	7.6448	4788.35	4576.52		320	-1.6512	-1.5256	-1.5036		260	0	0	200	9309.89	200	998.948		0.000819	2.1132
440.5	0.2953	0.308		500.5	7.8992	4985.74	4777.76		320.5	0.0283	0.5814	1.0057		259.5	-7.7361	-28.7784	200.6	8200.9	200.6	440.441		0.001651	2.1181
441	0.3002	0.3141		501	8.1455	5183.96	4980.08		321	1.4179	2.3412	3.0947		259	2.0411	-40.2098	201.2	7091.66	201.2	-119.188		0.002482	2.1225
441.5	0.3068	0.3202		501.5	8.4564	5374.9	5173.02		321.5	3.405	4.8091	6.0566		258.5	18.1575	-28.9673	201.8	5981.05	201.8	-679.555		0.003314	2.1261
442	0.3117	0.3258		502	8.8	5561.02	5378.02		322	6.8799	9.0472	11.1551		258	32.2433	2.076	202.4	4866.23	202.4	-1239.29		0.004145	2.129
442.5	0.3192	0.332		502.5	8.9465	5787.61	5592.31		322.5	10.9247	14.0851	17.0682		257.5	5.3154	26.3044	203	3739.82	203	-1786.77		0.004976	2.1316
443	0.3258	0.3361		503	9.3764	5973.86	5791.6		323	16.5146	21.0048	25.192		257	-2.8869	-1.6707	203.6	2828.56	203.6	-2309.88		0.005808	2.1335
443.5	0.3316	0.3427		503.5	9.9418	6180.16	5939.04		323.5	22.4408	28.758	33.9756		256.5	-3.9905	-14.4102	204.2	1793.15	204.2	-2755.4		0.006639	2.1363
444	0.3378	0.3504		504	10.1936	6380.82	6108.9		324	30.6326	38.925	46.0944		256	22.5834	-47.5887	204.8	892.03	204.8	-3159.6		0.007471	2.1388
444.5	0.3444	0.3565		504.5	10.4734	6558.39	6250.09		324.5	39.0734	49.4723	58.6947		255.5	-4.2501	-54.098	205.4	104.847	205.4	-3509.49		0.008302	2.1416
445	0.3519	0.3621		505	10.7183	6729.63	6437.39		325	48.2712	60.991	72.8076		255	-30.6198	-31.7583	206	-547.051	206	-3806.26		0.009133	2.1442
445.5	0.3585	0.3693		505.5	11.0678	6845.5	6584.57		325.5	57.4071	72.1514	85.94		254.5	-62.8035	-31.2566	206.6	-1160.24	206.6	-4067.93		0.01	2.1472
446	0.3656	0.3754		506	11.2981	7020.81	6761.97		326	66.7705	83.483	99.561		254	-79.0209	-31.0047	207.2	-1625.34	207.2	-4269.11		0.0108	2.1497
446.5	0.3722	0.3841		506.5	11.5614	7130.15	6886.34		326.5	75.6216	93.8532	111.781		253.5	-47.1634	-49.3104	207.8	-2000.61	207.8	-4404.97		0.0116	2.1521
447	0.3793	0.3907		507	11.7988	7275.95	7003.1		327	82.0368	101.688	120.818		253	-23.7883	-46.234	208.4	-2331.9	208.4	-4486.57		0.0125	2.1545
447.5	0.3877	0.3984		507.5	12.2067	7347.02	7095.08		327.5	86.4248	107.085	127.317		252.5	-25.7588	-66.9844	209	-2628.41	209	-4518.53		0.0133	2.1561
448	0.3935	0.405		508	12.3912	7456.66	7172.94		328	87.9365	108.805	129.44		252	18.8481	-94.8485	209.6	-2885.02	209.6	-4505.32		0.0141	2.1582
448.5	0.4027	0.4116		508.5	12.7261	7523.01	7248.48		328.5	87.6506	108.324	129.308		251.5	-24.4979	-119.429	210.2	-3088.72	210.2	-4462.91		0.015	2.1622
449	0.4107	0.4203		509	12.7721	7585.73	7280.04		329	84.6169	104.176	124.031		251	-27.6469	-123.844	210.8	-3249.49	210.8	-4391.61		0.0158	2.1647
449.5	0.4191	0.428		509.5	13.0821	7640.38	7324.39		329.5	80.0311	97.9825	116.815		250.5	-74.1545	-119.519	211.4	-3388.67	211.4	-4306.31		0.0166	2.1672
450	0.4257	0.4351		510	13.2036	7658.42	7326.76		330	72.9083	88.5734	105.32		250	-120.103	-105.334	212	-3505.78	212	-4208.84		0.0174	2.1701
450.5	0.4355	0.4428		510.5	13.5067	7693.95	7345.72		330.5	64.5054	78.4001	92.855		249.5	-167.94	-122.972	212.6	-3619.68	212.6	-4130.14		0.0183	2.1727
451	0.4443	0.4525		511	13.5723	7666.06	7325.9		331	54.7535	66.7821	78.5904		249	-161.085	-148.974	213.2	-3702.88	213.2	-4043.72		0.0191	2.1755
451.5	0.4523	0.4602		511.5	13.7022	7659.18	7309.26		331.5	45.1108	55.5361	65.1924		248.5	-162.905	-163.531	213.8	-3788.13	213.8	-3981.16		0.0199	2.1781
452	0.4611	0.4683		512	13.8219	7592.34	7259.82		332	35.5876	43.7862	51.7097		248	-124.942	-184.772	214.4	-3864.58	214.4	-3929.36		0.0208	2.1809
452.5	0.4691	0.4765		512.5	13.9728	7537.09	7194.17		332.5	27.1366	33.6899	39.5782		247.5	-180.486	-177.808	215	-3929.94	215	-3888.28		0.0216	2.1834
453	0.477	0.4867		513	14.2344	7466.1	7120.04		333	19.9478	24.765	29.1697		247	-185.698	-162.081	215.6	-3968.73	215.6	-3835.66		0.0224	2.1861
453.5	0.4872	0.4934		513.5	14.2427	7411.62	7046.68		333.5	14.0938	17.7567	20.6902		246.5	-191.648	-149.472	216.2	-4019.18	216.2	-3804.35		0.0233	2.1892
454	0.496	0.5036		514	14.0643	7279.32	6935.13		334	9.2788	11.6913	13.8394		246	-186.059	-162.578	216.8	-4058.37	216.8	-3773.63		0.0241	2.1916
454.5	0.504	0.5102		514.5	14.0649	7176.31	6850.74		334.5	5.5077	7.2034	8.5942		245.5	-194.117	-199.856	217.4	-4068.19	217.4	-3737.25		0.0249	2.195
455	0.5133	0.5204		515	14.3451	7034.22	6738.77		335	2.8623	3.8828	4.7995		245	-229.629	-259.004	218	-4054.68	218	-3696.38		0.0258	2.1985
455.5	0.5225	0.5301		515.5	14.1633	6910.23	6601.62		335.5	1.1113	1.716	2.3359		244.5	-209.932	-242.698	218.6	-4028.63	218.6	-3655.19		0.0266	2.2004
456	0.5314	0.5388		516	14.3351	6773.53	6463.78		336	-0.0604	0.25	0.6783		244	-248.121	-260.586	219.2	-3974.45	219.2	-3605.75		0.0274	2.2028
456.5	0.5385	0.547		516.5	14.2622	6621.66	6290.93		336.5	-0.7499	-0.5564	-0.2566		243.5	-268.254	-254.818	219.8	-3901.62	219.8	-3557.15		0.0283	2.2043
457	0.5495	0.5531		517	14.325	6482.91	6155.92		337	-1.1002	-0.9736	-0.7217		243	-337.813	-302.258	220.4	-3823.31	220.4	-3517.26		0.0291	2.206
457.5	0.5575	0.5644		517.5	14.1631	6283.72	5975.22		337.5	-1.2418	-1.1573	-0.9582		242.5	-315.75	-329.026	221	-3737.56	221	-3482.65		0.0299	2.2074
458	0.5654	0.5725		518	14.0885	6142.87	5841.08		338	-1.3115	-1.2208	-1.0439		242	-305.217	-367.253	221.6	-3650.89	221.6	-3450.17		0.0308	2.2086
458.5	0.5738	0.5817		518.5	13.9523	5960.22	5672.49		338.5	-1.3519	-1.2484	-1.1171		241.5	-344.494	-430.336	222.2	-3549.26	222.2	-3419.3		0.0316	2.2102
459	0.5827	0.5889		519	13.8923	5835.15	5537.15		339	-1.3708	-1.2302	-1.1071		241	-352.544	-465.485	222.8	-3439.81	222.8	-3384.59		0.0324	2.2118
459.5	0.5928	0.596		519.5	13.7039	5647.06	5358.85		339.5	-1.3596	-1.2471	-1.0916		240.5	-410.953	-519.669	223.4	-3323.79	223.4	-3343.19		0.0332	2.2125
460	0.6008	0.6047		520	13.7601	5487.29	5204.56		340	-1.3554	-1.2333	-1.0591		240	-444.468	-591.671	224	-3211.89	224	-3295.7		0.0341	2.214
460.5	0.6092	0.6139		520.5	13.5578	5311.52	5050.37							239.5	-505.5	-632.992	224.6	-3112.87	224.6	-3242.19		0.0349	2.2149
461	0.6176	0.6205		521	13.5641	5163.95	4914.29							239	-539.166	-689.995	225.2	-3002.84	225.2	-3186.51		0.0357	2.2155
461.5	0.6247	0.6292		521.5	13.6975	5016.54	4770.82							238.5	-592.047	-747.599	225.8	-2898.12	225.8	-3120.7		0.0366	2.2168
462	0.6317	0.6389		522	13.5088	4863.34	4625.94							238	-610.456	-802.668	226.4	-2792.84	226.4	-3042.46		0.0374	2.2177
462.5	0.6406	0.644		522.5	13.4226	4729.57	4498.61							237.5	-676.322	-901.945	227	-2688.63	227	-2955.95		0.0382	2.2188
463	0.6481	0.6532		523	13.044	4587.04	4374.35							237	-769.182	-1005.05	227.6	-2571.09	227.6	-2864.34		0.0391	2.2207
463.5	0.6565	0.6619		523.5	13.2076	4464.83	4252.26							236.5	-807.254	-1083.3	228.2	-2462.81	228.2	-2765.05		0.0399	2.2212
464	0.6622	0.667		524	13.1162	4334.3	4126.76							236	-921.552	-1223.61	228.8	-2348.89	228.8	-2657.51		0.0407	2.2214
464.5	0.6702	0.6757		524.5	13.1287	4221.54	4008.2							235.5	-964.881	-1309.74	229.4	-2229.64	229.4	-2542.44		0.0416	2.2222
465	0.679	0.6818		525	13.0215	4113.38	3902.6							235	-1051.28	-1430.78	230	-2097.41	230	-2420.16		0.0424	2.2227
465.5	0.6848	0.69		525.5	12.8931	4003.01	3793.34							234.5	-1149.55	-1522.76	230.6	-1962.65	230.6	-2296.27		0.0432	2.2222
466	0.6914	0.6961		526	12.7317	3905.11	3703.5							234	-1213.74	-1582.66	231.2	-1823.52	231.2	-2167.63		0.0441	2.2223
466.5	0.6989	0.7033		526.5	12.7082	3799.34	3607.17							233.5	-1286.4	-1670.47	231.8	-1688.09	231.8	-2041.94		0.0449	2.2225
467	0.7056	0.7084		527	13.0031	3694.22	3516.4							233	-1408.14	-1757.85	232.4	-1558.95	232.4	-1920.12		0.0457	2.2228
467.5	0.7144	0.7176		527.5	12.7936	3617.95	3448.91							232.5	-1499.91	-1850.68	233	-1434.07	233	-1798		0.0465	2.2236
468	0.7188	0.7217		528	12.5486	3523.95	3364.2							232	-1612.65	-1969.56	233.6	-1315.19	233.6	-1673.19		0.0474	2.2244
468.5	0.7277	0.7303		528.5	12.4131	3452.37	3290.49							231.5	-1713.61	-2102.68	234.2	-1204.85	234.2	-1552.25		0.0482	2.2249
469	0.7317	0.7349		529	12.4162	3378.57	3217.51							231	-1871.66	-2244.81	234.8	-1102.16	234.8	-1434.8		0.049	2.2253
469.5	0.7401	0.7421		529.5	12.4166	3303.38	3143.69							230.5	-1981.63	-2341.76	235.4	-1004.02	235.4	-1318.64		0.0499	2.2248
470	0.7458	0.7451		530	12.2445	3242.84	3086.8							230	-2142.81	-2456.92	236	-914.246	236	-1205.92		0.0507	2.225
470.5	0.7529	0.7523		530.5	12.0473	3170.88	3024.71							229.5	-2230.74	-2532.95	236.6	-832.886	236.6	-1102.15		0.0515	2.2257
471	0.7599	0.7589		531	11.798	3119.85	2971.56							229	-2328.15	-2618.18	237.2	-754.417	237.2	-997.683		0.0524	2.2266
471.5	0.7657	0.7651		531.5	11.8315	3053.95	2914.73							228.5	-2478.77	-2746.66	237.8	-681.17	237.8	-896.581		0.0532	2.2271
472	0.7728	0.7712		532	11.8713	3007	2863.33							228	-2572.45	-2850.48	238.4	-613.399	238.4	-802.819		0.054	2.2273
472.5	0.779	0.7773		532.5	11.8584	2954.03	2815.27							227.5	-2691.82	-2935.46	239	-552.943	239	-718.552		0.0549	2.229
473	0.7851	0.784		533	11.6902	2905.13	2767.1							227	-2706.89	-2968.81	239.6	-498.171	239.6	-638.225		0.0557	2.2299
473.5	0.7909	0.7911		533.5	11.6917	2859.6	2727.21							226.5	-2745.13	-3037.19	240.2	-452.275	240.2	-568.08		0.0565	2.2294
474	0.7984	0.7967		534	11.5935	2808.61	2680.61							226	-2710.63	-3105.07	240.8	-411.799	240.8	-504.276		0.0574	2.2297
474.5	0.8046	0.8029		534.5	11.667	2764	2642.27							225.5	-2865.94	-3187.45	241.4	-376.351	241.4	-449.034		0.0582	2.2312
475	0.8103	0.809		535	11.4515	2709.74	2595.92							225	-3021.19	-3248.38	242	-341.532	242	-399.064		0.059	2.2315
475.5	0.8179	0.8156		535.5	11.3769	2672.84	2559.08							224.5	-3148.82	-3271.55	242.6	-310.528	242.6	-357.101		0.0598	2.2321
476	0.8249	0.8228		536	11.2303	2631.02	2516.8							224	-3287.97	-3354.58	243.2	-285.265	243.2	-315.6		0.0607	2.2327
476.5	0.832	0.8294		536.5	11.2445	2598.78	2480.54							223.5	-3309	-3378.68	243.8	-263.419	243.8	-280.399		0.0615	2.2335
477	0.8382	0.8361		537	11.1615	2559.39	2438.72							223	-3426.24	-3391.74	244.4	-245.487	244.4	-251.365		0.0623	2.2343
477.5	0.8457	0.8432		537.5	11.1796	2526.67	2399.11							222.5	-3520.39	-3389.22	245	-228.921	245	-228.095		0.0632	2.2351
478	0.8523	0.8493		538	11.3125	2485.31	2370.39							222	-3635.81	-3402.23	245.6	-211.882	245.6	-211.509		0.064	2.2362
478.5	0.8599	0.8565		538.5	11.0749	2455.39	2349.26							221.5	-3666.77	-3457.37	246.2	-195.016	246.2	-196.228		0.0648	2.2368
479	0.8665	0.8636		539	10.705	2411.59	2314.22							221	-3769.26	-3498.93	246.8	-184.789	246.8	-183.357		0.0657	2.2377
479.5	0.8744	0.8708		539.5	10.4208	2386.17	2289.73							220.5	-3785.98	-3512.36	247.4	-173.763	247.4	-169.575		0.0665	2.2374
480	0.8811	0.8784		540	10.5279	2354.44	2258.62							220	-3871	-3536.78	248	-160.863	248	-158.202		0.0673	2.2369
480.5	0.889	0.8866		540.5	10.6259	2328.28	2230.65							219.5	-4011.64	-3547.51	248.6	-141.231	248.6	-147.637		0.0682	2.2368
481	0.8961	0.8938		541	10.6314	2299.16	2195.59							219	-4073.97	-3565.68	249.2	-122.178	249.2	-140.713		0.069	2.2368
481.5	0.9041	0.8999		541.5	10.3874	2265.29	2163.2							218.5	-4063.73	-3610.08	249.8	-103.169	249.8	-131.87		0.0698	2.2369
482	0.9116	0.9081		542	10.3932	2244.55	2135.71							218	-4118.77	-3668.18	250.4	-84.2656	250.4	-119.894		0.0707	2.2366
482.5	0.9182	0.9152		542.5	10.2717	2211.07	2106.19							217.5	-4125.63	-3764.41	251	-68.8119	251	-106.867		0.0715	2.236
483	0.9253	0.9229		543	10.2101	2187.12	2081.13							217	-4195.57	-3818.13	251.6	-63.036	251.6	-92.4033		0.0723	2.2363
483.5	0.9324	0.93		543.5	9.9737	2147.84	2052.72							216.5	-4259.22	-3905	252.2	-50.4868	252.2	-80.1867		0.0732	2.2358
484	0.9399	0.9372		544	10.0108	2122.96	2027.82							216	-4137.62	-3881.75	252.8	-39.2976	252.8	-70.9526		0.074	2.2354
484.5	0.9461	0.9423		544.5	9.8921	2087.63	1997.94							215.5	-4043.29	-3923.52	253.4	-30.5481	253.4	-63.1476		0.0748	2.2354
485	0.9536	0.9505		545	9.9079	2056.96	1971.27							215	-3915.62	-3882.13	254	-25.8645	254	-53.2617		0.0756	2.2353
485.5	0.9593	0.9571		545.5	9.7982	2022.01	1943.56							214.5	-3773.65	-3816.39	254.6	-23.1304	254.6	-39.2135		0.0765	2.2356
486	0.9651	0.9627		546	9.7102	1989.56	1913.91							214	-3723.88	-3815.97	255.2	-20.5054	255.2	-30.3262		0.0773	2.2365
486.5	0.9717	0.9694		546.5	9.7151	1960.66	1883.43							213.5	-3626.73	-3834.29	255.8	-14.0534	255.8	-25.3845		0.0781	2.2368
487	0.977	0.974		547	9.7164	1928.84	1850.81							213	-3685.33	-3958.54	256.4	-8.5033	256.4	-23.214		0.079	2.2367
487.5	0.9819	0.9791		547.5	9.61	1904.36	1821.69							212.5	-3686.7	-4060.27	257	-3.5004	257	-21.2504		0.0798	2.236
488	0.9859	0.9831		548	9.391	1873.89	1788.2							212	-3620.46	-4201.99	257.6	1.6576	257.6	-18.3584		0.0806	2.2358
488.5	0.9903	0.9888		548.5	9.2545	1842.56	1755.19							211.5	-3564.07	-4326.84	258.2	4.6393	258.2	-16.3164		0.0815	2.2354
489	0.9934	0.9918		549	9.2708	1804.03	1722.38							211	-3459.51	-4450.76	258.8	7.7287	258.8	-14.2148		0.0823	2.2348
489.5	0.9956	0.9944		549.5	9.1089	1768.31	1692.96							210.5	-3312.77	-4511.83	259.4	10.9677	259.4	-12.033		0.0831	2.2343
490	0.9982	0.9969		550	9.1845	1724.44	1653.84							210	-3211.43	-4675.07	260	14.3511	260	-9.7785		0.084	2.2339
490.5	0.9996	0.999		550.5	8.9877	1692.75	1619.18							209.5	-2969.28	-4750.38						0.0848	2.2341
491	1	0.9995		551	9.0067	1654.91	1580.35							209	-2763.49	-4721.11						0.0856	2.2342
491.5	1	1		551.5	8.8784	1632.19	1552.01							208.5	-2359.8	-4604.75						0.0865	2.2336
492	0.9987	0.999		552	8.8581	1589.95	1515.27							208	-2247.05	-4455.57						0.0873	2.2333
492.5	0.996	0.9974		552.5	8.7713	1554.46	1487.32							207.5	-2124.94	-4487.47						0.0881	2.2327
493	0.9925	0.9939		553	8.6255	1513.71	1453.45							207	-1751.33	-4427.17						0.0889	2.2324
493.5	0.9881	0.9908		553.5	8.5838	1479.14	1423.51							206.5	-1313.77	-4328.37						0.0898	2.2323
494	0.9832	0.9862		554	8.3939	1446.22	1384.44							206	-788.345	-4110.52						0.0906	2.2318
494.5	0.977	0.9796		554.5	8.2106	1406.69	1345.54							205.5	-421.567	-3855.68						0.0914	2.2321
495	0.9691	0.9734		555	8.1716	1372.41	1305.73							205	-80.4033	-3501.95						0.0923	2.2323
495.5	0.9598	0.9648		555.5	8.0888	1331.7	1267.27							204.5	447.771	-3106.18						0.0931	2.2317
496	0.9505	0.9561		556	8.1511	1294.46	1230.81							204	1553.26	-2680.31						0.0939	2.2311
496.5	0.9399	0.9454		556.5	8.0279	1256.75	1195.8							203.5	2668.04	-2282.33						0.0948	2.2307
497	0.9279	0.9346		557	7.9734	1222.67	1164							203	3885.88	-1903.75						0.0956	2.2304
497.5	0.9142	0.9229		557.5	7.904	1190.5	1133.2							202.5	4592.3	-1497.93						0.0964	2.2294
498	0.9001	0.9086		558	7.7395	1155.65	1100.55							202	5953.11	-950.87						0.0973	2.2292
498.5	0.8855	0.8943		558.5	7.5097	1120.48	1063.93							201.5	6802.35	-589.458						0.0981	2.2287
499	0.8696	0.879		559	7.6098	1093.51	1037.16							201	8321.7	-165.436						0.0989	2.2284
499.5	0.8528	0.8626		559.5	7.4972	1051.62	1002.63							200.5	7818.86	667.719						0.0998	2.2274
500	0.8351	0.8453		560	7.4548	1022.18	974.581							200	8881.68	1399.68						0.1006	2.2264
500.5	0.8156	0.8274		560.5	7.3295	986.7	940.64															0.1014	2.2253
501	0.7966	0.809		561	7.2106	961.152	916.103															0.1023	2.2242
501.5	0.7772	0.7906		561.5	7.2062	928.597	884.695															0.1031	2.2228
502	0.7564	0.7717		562	7.0555	898.779	858.393															0.1039	2.221
502.5	0.7352	0.7533		562.5	6.9462	870.597	829.486															0.1047	2.2194
503	0.7131	0.7344		563	6.8447	843.385	804.654															0.1056	2.2182
503.5	0.691	0.7145		563.5	6.8589	816.915	777.699															0.1064	2.2167
504	0.6689	0.6941		564	6.6776	787.288	750.923															0.1072	2.2157
504.5	0.6459	0.6731		564.5	6.6186	761.698	726.026															0.1081	2.2155
505	0.6233	0.6522		565	6.413	736.126	701.519															0.1089	2.2156
505.5	0.5999	0.6302		565.5	6.4123	712.166	677.67															0.1097	2.2156
506	0.5765	0.6083		566	6.3239	689.298	655.607															0.1106	2.2139
506.5	0.5526	0.5853		566.5	6.2864	664.273	633.123															0.1114	2.2124
507	0.5283	0.5618		567	6.1896	642.687	612.466															0.1122	2.2128
507.5	0.5044	0.5383		567.5	6.0087	620.396	590.251															0.1131	2.213
508	0.4805	0.5138		568	5.9884	596.085	569.089															0.1139	2.2121
508.5	0.4571	0.4893		568.5	5.8683	581.184	552.591															0.1147	2.212
509	0.4341	0.4642		569	5.7133	558.207	532.275															0.1156	2.2121
509.5	0.4103	0.4392		569.5	5.4929	540.183	512.526															0.1164	2.2117
510	0.3882	0.4137		570	5.4233	519.577	494.774															0.1172	2.2112
510.5	0.3652	0.3887		570.5	5.4197	503.06	478.689															0.118	2.211
511	0.3439	0.3647		571	5.273	484.744	461.8															0.1189	2.2098
511.5	0.3227	0.3412		571.5	5.2102	465.95	445.421															0.1197	2.2085
512	0.3019	0.3177		572	5.0927	450.787	429.869															0.1205	2.2073
512.5	0.2816	0.2957		572.5	5.0281	435.036	416.131															0.1214	2.2069
513	0.2622	0.2748		573	4.9424	421.132	402.108															0.1222	2.2068
513.5	0.2436	0.2549		573.5	4.8794	405.707	387.301															0.123	2.2067
514	0.225	0.2365		574	4.7928	391.065	373.045															0.1239	2.2068
514.5	0.2073	0.2191		574.5	4.6373	377.129	359.172															0.1247	2.2066
515	0.1905	0.2038		575	4.553	362.925	346.235															0.1255	2.2065
515.5	0.1746	0.1885		575.5	4.4918	351.459	334.263															0.1264	2.2061
516	0.1596	0.1742		576	4.3761	338.4	322.089															0.1272	2.2063
516.5	0.1459	0.1614		576.5	4.26	327.699	311.22															0.128	2.2069
517	0.1326	0.1496		577	4.1034	314.29	300.383															0.1289	2.2067
517.5	0.1202	0.1389		577.5	3.9668	302.18	290.476															0.1297	2.2053
518	0.1088	0.1282		578	4.0067	294.691	281.082															0.1305	2.2046
518.5	0.0977	0.119		578.5	3.8439	283.626	270.968															0.1314	2.2041
519	0.0875	0.1098		579	3.8283	273.408	261.408															0.1322	2.2036
519.5	0.0791	0.1016		579.5	3.7574	263.763	252.299															0.133	2.2026
520	0.0707	0.094		580	3.6439	255.037	242.756															0.1338	2.2019
520.5	0.0632	0.0868		580.5	3.6255	246.874	234.42															0.1347	2.2014
521	0.0561	0.0807		581	3.4612	238.354	226.371															0.1355	2.2004
521.5	0.0504	0.0746		581.5	3.3942	230.957	220.538															0.1363	2.1999
522	0.0447	0.0689		582	3.2223	224.206	213.873															0.1372	2.1999
522.5	0.0398	0.0644		582.5	3.1557	216.744	206.839															0.138	2.2003
523	0.0354	0.0603		583	3.0824	209.866	200.244															0.1388	2.1998
523.5	0.0314	0.0552		583.5	3.0091	202.075	193.419															0.1397	2.199
524	0.0279	0.0516		584	2.9687	196.428	187.007															0.1405	2.1987
524.5	0.0248	0.048		584.5	2.8474	189.316	180.317															0.1413	2.1977
525	0.0225	0.0449		585	2.7826	183.664	174.941															0.1422	2.1972
525.5	0.0199	0.0424		585.5	2.7216	177.104	169.572															0.143	2.1977
526	0.0177	0.0393		586	2.7598	171.558	164.149															0.1438	2.1979
526.5	0.0159	0.0368		586.5	2.5635	166.952	159.983															0.1447	2.1978
527	0.0146	0.0342		587	2.5308	162.485	154.503															0.1455	2.1979
527.5	0.0128	0.0312		587.5	2.3277	157.602	150.047															0.1463	2.1978
528	0.0115	0.0291		588	2.4489	152.413	144.624															0.1471	2.1969
528.5	0.0102	0.0276		588.5	2.338	146.721	140.543															0.148	2.1962
529	0.0097259	0.0255		589	2.3779	141.954	136.416															0.1488	2.1958
529.5	0.0083996	0.024		589.5	2.2224	137.94	132.627															0.1496	2.1947
530	0.0075155	0.0215		590	2.1982	133.965	128.109															0.1505	2.1935
530.5	0.0066313	0.0204		590.5	2.0587	129.815	124.032															0.1513	2.1925
531	0.0061892	0.0184		591	2.0051	125.77	120.586															0.1521	2.1924
531.5	0.0057471	0.0174		591.5	1.9518	122.431	117.305															0.153	2.1923
532	0.005305	0.0163		592	1.9566	118.507	113.138															0.1538	2.1917
532.5	0.0044209	0.0153		592.5	1.9266	115.065	109.437															0.1546	2.1913
533	0.0039788	0.0143		593	1.866	111.152	105.717															0.1555	2.1914
533.5	0.0035367	0.0133		593.5	1.8027	107.35	101.75															0.1563	2.1907
534	0.0035367	0.0117		594	1.7939	104.45	98.8745															0.1571	2.1901
534.5	0.0030946	0.0117		594.5	1.7062	100.723	96.4562															0.158	2.19
535	0.0026525	0.0112		595	1.6431	97.9058	94.0208															0.1588	2.1891
535.5	0.0022104	0.0107		595.5	1.6346	95.0808	90.8387															0.1596	2.1887
536	0.0026525	0.0097038		596	1.569	91.5664	87.3416															0.1604	2.1886
536.5	0.0017683	0.0097038		596.5	1.5798	89.5492	84.9099															0.1613	2.1886
537	0.0017683	0.0091931		597	1.5066	86.4282	82.4235															0.1621	2.1892
537.5	0.0022104	0.0091931		597.5	1.5024	84.2739	79.8742															0.1629	2.1895
538	0.0017683	0.0086823		598	1.415	80.8009	76.806															0.1638	2.1889
538.5	0.0017683	0.0086823		598.5	1.3835	78.204	74.2648															0.1646	2.1884
539	0.0013263	0.0081716		599	1.3772	75.57	71.8602															0.1654	2.1888
539.5	0.00088417	0.0081716		599.5	1.3182	73.2055	69.5461															0.1663	2.1888
540	0.0013263	0.0076609		600	1.321	70.9986	67.3535															0.1671	2.1881
																						0.1679	2.1874
																						0.1688	2.1861
																						0.1696	2.1849
																						0.1704	2.185
																						0.1713	2.1859
																						0.1721	2.1864
																						0.1729	2.1863
																						0.1738	2.1867
																						0.1746	2.1873
																						0.1754	2.1873
																						0.1762	2.1867
																						0.1771	2.1865
																						0.1779	2.1863
																						0.1787	2.186
																						0.1796	2.1853
																						0.1804	2.1845
																						0.1812	2.1845
																						0.1821	2.1842
																						0.1829	2.1849
																						0.1837	2.1854
																						0.1846	2.1847
																						0.1854	2.1844
																						0.1862	2.1848
																						0.1871	2.1849
																						0.1879	2.1859
																						0.1887	2.1875
																						0.1895	2.1884
																						0.1904	2.1886
																						0.1912	2.1895
																						0.192	2.1904
																						0.1929	2.1907
																						0.1937	2.1903
																						0.1945	2.1904
																						0.1954	2.1907
																						0.1962	2.1908
																						0.197	2.1905
																						0.1979	2.1902
																						0.1987	2.1904
																						0.1995	2.1902
																						0.2004	2.1904
																						0.2012	2.1909
																						0.202	2.1911
																						0.2029	2.191
																						0.2037	2.1902
																						0.2045	2.1902
																						0.2053	2.1902
																						0.2062	2.1902
																						0.207	2.1899
																						0.2078	2.1899
																						0.2087	2.1899
																						0.2095	2.1901
																						0.2103	2.1905
																						0.2112	2.1912
																						0.212	2.1913
																						0.2128	2.1913
																						0.2137	2.1916
																						0.2145	2.1916
																						0.2153	2.191
																						0.2162	2.1907
																						0.217	2.1911
																						0.2178	2.1915
																						0.2186	2.192
																						0.2195	2.1918
																						0.2203	2.1915
																						0.2211	2.1918
																						0.222	2.1922
																						0.2228	2.1925
																						0.2236	2.1932
																						0.2245	2.1934
																						0.2253	2.1935
																						0.2261	2.1943
																						0.227	2.1944
																						0.2278	2.1937
																						0.2286	2.1938
																						0.2295	2.1938
																						0.2303	2.1929
																						0.2311	2.1918
																						0.232	2.1918
																						0.2328	2.1918
																						0.2336	2.1919
																						0.2344	2.1924
																						0.2353	2.1929
																						0.2361	2.1933
																						0.2369	2.1934
																						0.2378	2.1932
																						0.2386	2.1929
																						0.2394	2.1941
																						0.2403	2.1947
																						0.2411	2.1948
																						0.2419	2.1945
																						0.2428	2.1942
																						0.2436	2.1936
																						0.2444	2.1939
																						0.2453	2.1943
																						0.2461	2.1945
																						0.2469	2.1945
																						0.2477	2.1941
																						0.2486	2.1936
																						0.2494	2.1932
																						0.2502	2.1936
																						0.2511	2.1946
																						0.2519	2.1957
																						0.2527	2.1959
																						0.2536	2.1956
																						0.2544	2.1958
																						0.2552	2.1964
																						0.2561	2.1963
																						0.2569	2.197
																						0.2577	2.1977
																						0.2586	2.1981
																						0.2594	2.1981
																						0.2602	2.1993
																						0.261	2.2006
																						0.2619	2.2013
																						0.2627	2.2021
																						0.2635	2.2023
																						0.2644	2.2027
																						0.2652	2.203
																						0.266	2.2025
																						0.2669	2.2031
																						0.2677	2.2034
																						0.2685	2.205
																						0.2694	2.2071
																						0.2702	2.2085
																						0.271	2.2095
																						0.2719	2.2104
																						0.2727	2.2125
																						0.2735	2.2139
																						0.2744	2.2158
																						0.2752	2.2167
																						0.276	2.2174
																						0.2768	2.2186
																						0.2777	2.2203
																						0.2785	2.2218
																						0.2793	2.2237
																						0.2802	2.2259
																						0.281	2.227
																						0.2818	2.2279
																						0.2827	2.2298
																						0.2835	2.232
																						0.2843	2.2342
																						0.2852	2.236
																						0.286	2.2368
																						0.2868	2.2392
																						0.2877	2.2408
																						0.2885	2.2433
																						0.2893	2.2458
																						0.2901	2.2482
																						0.291	2.2512
																						0.2918	2.2537
																						0.2926	2.2559
																						0.2935	2.2568
																						0.2943	2.2596
																						0.2951	2.2623
																						0.296	2.2643
																						0.2968	2.2657
																						0.2976	2.2685
																						0.2985	2.2704
																						0.2993	2.2723
																						0.3001	2.2731
																						0.301	2.2757
																						0.3018	2.2762
																						0.3026	2.2773
																						0.3035	2.2797
																						0.3043	2.2821
																						0.3051	2.2834
																						0.3059	2.2858
																						0.3068	2.2877
																						0.3076	2.2901
																						0.3084	2.2915
																						0.3093	2.2933
																						0.3101	2.2945
																						0.3109	2.2947
																						0.3118	2.2949
																						0.3126	2.2962
																						0.3134	2.2981
																						0.3143	2.2993
																						0.3151	2.3009
																						0.3159	2.3013
																						0.3168	2.3025
																						0.3176	2.3038
																						0.3184	2.3048
																						0.3192	2.3057
																						0.3201	2.3058
																						0.3209	2.3063
																						0.3217	2.3069
																						0.3226	2.3075
																						0.3234	2.3084
																						0.3242	2.3089
																						0.3251	2.3089
																						0.3259	2.3088
																						0.3267	2.309
																						0.3276	2.3101
																						0.3284	2.3098
																						0.3292	2.3099
																						0.3301	2.3098
																						0.3309	2.3096
																						0.3317	2.3104
																						0.3325	2.3102
																						0.3334	2.3112
																						0.3342	2.311
																						0.335	2.312
																						0.3359	2.3119
																						0.3367	2.311
																						0.3375	2.3115
																						0.3384	2.313
																						0.3392	2.3121
																						0.34	2.3127
																						0.3409	2.3126
																						0.3417	2.3138
																						0.3425	2.3135
																						0.3434	2.3146
																						0.3442	2.3149
																						0.345	2.3153
																						0.3459	2.3144
																						0.3467	2.3156
																						0.3475	2.3153
																						0.3483	2.3142
																						0.3492	2.3139
																						0.35	2.3145
																						0.3508	2.314
																						0.3517	2.3138
																						0.3525	2.3136
																						0.3533	2.3142
																						0.3542	2.3141
																						0.355	2.3147
																						0.3558	2.3147
																						0.3567	2.3144
																						0.3575	2.3134
																						0.3583	2.3126
																						0.3592	2.3123
																						0.36	2.3122
																						0.3608	2.3128
																						0.3616	2.3139
																						0.3625	2.3138
																						0.3633	2.3147
																						0.3641	2.315
																						0.365	2.3152
																						0.3658	2.3148
																						0.3666	2.3154
																						0.3675	2.3158
																						0.3683	2.316
																						0.3691	2.3159
																						0.37	2.3159
																						0.3708	2.3166
																						0.3716	2.317
																						0.3725	2.3182
																						0.3733	2.319
																						0.3741	2.3188
																						0.375	2.3178
																						0.3758	2.3172
																						0.3766	2.3171
																						0.3774	2.3171
																						0.3783	2.3176
																						0.3791	2.3169
																						0.3799	2.3158
																						0.3808	2.315
																						0.3816	2.3149
																						0.3824	2.3157
																						0.3833	2.3153
																						0.3841	2.3155
																						0.3849	2.3145
																						0.3858	2.3148
																						0.3866	2.3149
																						0.3874	2.3146
																						0.3883	2.314
																						0.3891	2.3152
																						0.3899	2.3164
																						0.3907	2.3167
																						0.3916	2.3166
																						0.3924	2.3174
																						0.3932	2.3178
																						0.3941	2.3182
																						0.3949	2.3186
																						0.3957	2.3186
																						0.3966	2.3179
																						0.3974	2.3174
																						0.3982	2.3175
																						0.3991	2.3178
																						0.3999	2.3183
																						0.4007	2.318
																						0.4016	2.3182
																						0.4024	2.3176
																						0.4032	2.317
																						0.4041	2.3164
																						0.4049	2.3162
																						0.4057	2.3162
																						0.4065	2.3157
																						0.4074	2.3158
																						0.4082	2.3162
																						0.409	2.3168
																						0.4099	2.316
																						0.4107	2.3158
																						0.4115	2.3163
																						0.4124	2.3166
																						0.4132	2.3163
																						0.414	2.3153
																						0.4149	2.3149
																						0.4157	2.3155
																						0.4165	2.3153
																						0.4174	2.3159
																						0.4182	2.3158
																						0.419	2.3155
																						0.4198	2.3157
																						0.4207	2.3158
																						0.4215	2.3158
																						0.4223	2.3168
																						0.4232	2.3166
																						0.424	2.3161
																						0.4248	2.3153
																						0.4257	2.3155
																						0.4265	2.3164
																						0.4273	2.3164
																						0.4282	2.3161
																						0.429	2.3158
																						0.4298	2.3156
																						0.4307	2.3149
																						0.4315	2.3135
																						0.4323	2.3132
																						0.4331	2.3125
																						0.434	2.3115
																						0.4348	2.3111
																						0.4356	2.3108
																						0.4365	2.3111
																						0.4373	2.3103
																						0.4381	2.3097
																						0.439	2.3094
																						0.4398	2.3094
																						0.4406	2.3097
																						0.4415	2.3099
																						0.4423	2.3096
																						0.4431	2.3085
																						0.444	2.308
																						0.4448	2.3077
																						0.4456	2.308
																						0.4465	2.3077
																						0.4473	2.3077
																						0.4481	2.3079
																						0.4489	2.3077
																						0.4498	2.307
																						0.4506	2.3059
																						0.4514	2.3059
																						0.4523	2.3059
																						0.4531	2.3057
																						0.4539	2.3055
																						0.4548	2.3051
																						0.4556	2.3049
																						0.4564	2.3039
																						0.4573	2.3029
																						0.4581	2.3032
																						0.4589	2.3033
																						0.4598	2.3029
																						0.4606	2.3022
																						0.4614	2.301
																						0.4622	2.3005
																						0.4631	2.3003
																						0.4639	2.2998
																						0.4647	2.2999
																						0.4656	2.2994
																						0.4664	2.2986
																						0.4672	2.2983
																						0.4681	2.2983
																						0.4689	2.2993
																						0.4697	2.3001
																						0.4706	2.3012
																						0.4714	2.3024
																						0.4722	2.3032
																						0.4731	2.3043
																						0.4739	2.3048
																						0.4747	2.3052
																						0.4756	2.3059
																						0.4764	2.3057
																						0.4772	2.3059
																						0.478	2.3057
																						0.4789	2.3059
																						0.4797	2.3062
																						0.4805	2.3066
																						0.4814	2.3066
																						0.4822	2.3057
																						0.483	2.3048
																						0.4839	2.3049
																						0.4847	2.3054
																						0.4855	2.3057
																						0.4864	2.3056
																						0.4872	2.3054
																						0.488	2.3053
																						0.4889	2.3045
																						0.4897	2.3044
																						0.4905	2.3042
																						0.4913	2.3042
																						0.4922	2.3045
																						0.493	2.3045
																						0.4938	2.304
																						0.4947	2.3035
																						0.4955	2.3026
																						0.4963	2.3028
																						0.4972	2.3029
																						0.498	2.3026
																						0.4988	2.302
																						0.4997	2.3016
																						0.5005	2.3013
																						0.5013	2.301
																						0.5022	2.3012
																						0.503	2.3015
																						0.5038	2.3017
																						0.5047	2.3016
																						0.5055	2.3012
																						0.5063	2.3002
																						0.5071	2.2999
																						0.508	2.3008
																						0.5088	2.301
																						0.5096	2.2997
																						0.5105	2.2981
																						0.5113	2.2968
																						0.5121	2.2955
																						0.513	2.2945
																						0.5138	2.2933
																						0.5146	2.292
																						0.5155	2.2909
																						0.5163	2.2901
																						0.5171	2.2898
																						0.518	2.2894
																						0.5188	2.2892
																						0.5196	2.2895
																						0.5204	2.2893
																						0.5213	2.2886
																						0.5221	2.2872
																						0.5229	2.286
																						0.5238	2.2856
																						0.5246	2.2858
																						0.5254	2.2856
																						0.5263	2.2851
																						0.5271	2.2847
																						0.5279	2.2843
																						0.5288	2.2836
																						0.5296	2.2824
																						0.5304	2.2817
																						0.5313	2.2812
																						0.5321	2.2808
																						0.5329	2.2805
																						0.5337	2.2798
																						0.5346	2.2791
																						0.5354	2.2791
																						0.5362	2.2793
																						0.5371	2.2788
																						0.5379	2.2778
																						0.5387	2.277
																						0.5396	2.2772
																						0.5404	2.2774
																						0.5412	2.2773
																						0.5421	2.277
																						0.5429	2.2767
																						0.5437	2.2761
																						0.5446	2.2758
																						0.5454	2.2761
																						0.5462	2.2759
																						0.5471	2.2757
																						0.5479	2.276
																						0.5487	2.2763
																						0.5495	2.2757
																						0.5504	2.275
																						0.5512	2.275
																						0.552	2.275
																						0.5529	2.2746
																						0.5537	2.2748
																						0.5545	2.2739
																						0.5554	2.273
																						0.5562	2.2732
																						0.557	2.2737
																						0.5579	2.2743
																						0.5587	2.2739
																						0.5595	2.2734
																						0.5604	2.2729
																						0.5612	2.2726
																						0.562	2.2731
																						0.5628	2.2737
																						0.5637	2.2738
																						0.5645	2.2738
																						0.5653	2.2738
																						0.5662	2.2734
																						0.567	2.2726
																						0.5678	2.2726
																						0.5687	2.2728
																						0.5695	2.2726
																						0.5703	2.2722
																						0.5712	2.2723
																						0.572	2.2722
																						0.5728	2.2713
																						0.5737	2.2709
																						0.5745	2.2717
																						0.5753	2.2723
																						0.5762	2.2724
																						0.577	2.2719
																						0.5778	2.2716
																						0.5786	2.2715
																						0.5795	2.2713
																						0.5803	2.2716
																						0.5811	2.2714
																						0.582	2.2713
																						0.5828	2.2714
																						0.5836	2.2705
																						0.5845	2.2695
																						0.5853	2.2692
																						0.5861	2.2688
																						0.587	2.2683
																						0.5878	2.2677
																						0.5886	2.267
																						0.5895	2.2667
																						0.5903	2.2663
																						0.5911	2.2657
																						0.5919	2.2656
																						0.5928	2.2651
																						0.5936	2.2646
																						0.5944	2.2641
																						0.5953	2.2632
																						0.5961	2.2636
																						0.5969	2.2644
																						0.5978	2.2641
																						0.5986	2.2635
																						0.5994	2.2627
																						0.6003	2.2621
																						0.6011	2.262
																						0.6019	2.2618
																						0.6028	2.261
																						0.6036	2.2598
																						0.6044	2.2585
																						0.6052	2.2587
																						0.6061	2.2593
																						0.6069	2.259
																						0.6077	2.2591
																						0.6086	2.2589
																						0.6094	2.2581
																						0.6102	2.2579
																						0.6111	2.2578
																						0.6119	2.2574
																						0.6127	2.2574
																						0.6136	2.2572
																						0.6144	2.2576
																						0.6152	2.2578
																						0.6161	2.2572
																						0.6169	2.2567
																						0.6177	2.2561
																						0.6186	2.2567
																						0.6194	2.2569
																						0.6202	2.2561
																						0.621	2.2562
																						0.6219	2.2563
																						0.6227	2.2564
																						0.6235	2.2568
																						0.6244	2.2564
																						0.6252	2.2566
																						0.626	2.2579
																						0.6269	2.2585
																						0.6277	2.2584
																						0.6285	2.2578
																						0.6294	2.2585
																						0.6302	2.2596
																						0.631	2.2597
																						0.6319	2.2584
																						0.6327	2.258
																						0.6335	2.2581
																						0.6343	2.2591
																						0.6352	2.2582
																						0.636	2.2579
																						0.6368	2.2578
																						0.6377	2.258
																						0.6385	2.2572
																						0.6393	2.257
																						0.6402	2.2572
																						0.641	2.2567
																						0.6418	2.2569
																						0.6427	2.2573
																						0.6435	2.2571
																						0.6443	2.257
																						0.6452	2.2564
																						0.646	2.2565
																						0.6468	2.2556
																						0.6477	2.2553
																						0.6485	2.2557
																						0.6493	2.2552
																						0.6501	2.2552
																						0.651	2.2558
																						0.6518	2.2554
																						0.6526	2.2549
																						0.6535	2.2549
																						0.6543	2.2549
																						0.6551	2.2546
																						0.656	2.2536
																						0.6568	2.2544
																						0.6576	2.2538
																						0.6585	2.2536
																						0.6593	2.2541
																						0.6601	2.2539
																						0.661	2.2532
																						0.6618	2.2536
																						0.6626	2.2538
																						0.6634	2.2525
																						0.6643	2.2516
																						0.6651	2.251
																						0.6659	2.2509
																						0.6668	2.2504
																						0.6676	2.2494
																						0.6684	2.2487
																						0.6693	2.249
																						0.6701	2.2491
																						0.6709	2.2491
																						0.6718	2.2478
																						0.6726	2.2472
																						0.6734	2.2479
																						0.6743	2.2489
																						0.6751	2.2485
																						0.6759	2.2472
																						0.6768	2.2482
																						0.6776	2.2483
																						0.6784	2.2489
																						0.6792	2.2484
																						0.6801	2.2494
																						0.6809	2.2494
																						0.6817	2.2484
																						0.6826	2.247
																						0.6834	2.2469
																						0.6842	2.2452
																						0.6851	2.2441
																						0.6859	2.2448
																						0.6867	2.2454
																						0.6876	2.2454
																						0.6884	2.246
																						0.6892	2.2446
																						0.6901	2.2439
																						0.6909	2.2427
																						0.6917	2.2429
																						0.6925	2.2422
																						0.6934	2.2422
																						0.6942	2.2421
																						0.695	2.2416
																						0.6959	2.2417
																						0.6967	2.2421
																						0.6975	2.2427
																						0.6984	2.2423
																						0.6992	2.2419
																						0.7	2.2419
																						0.7009	2.2408
																						0.7017	2.2406
																						0.7025	2.241
																						0.7034	2.2409
																						0.7042	2.2403
																						0.705	2.2404
																						0.7059	2.2402
																						0.7067	2.2395
																						0.7075	2.2389
																						0.7083	2.2392
																						0.7092	2.2389
																						0.71	2.2389
																						0.7108	2.2377
																						0.7117	2.2369
																						0.7125	2.2364
																						0.7133	2.2362
																						0.7142	2.2357
																						0.715	2.2351
																						0.7158	2.2339
																						0.7167	2.2327
																						0.7175	2.2329
																						0.7183	2.2325
																						0.7192	2.2321
																						0.72	2.2317
																						0.7208	2.2315
																						0.7216	2.2309
																						0.7225	2.2311
																						0.7233	2.2312
																						0.7241	2.2321
																						0.725	2.2319
																						0.7258	2.2323
																						0.7266	2.2324
																						0.7275	2.2312
																						0.7283	2.2301
																						0.7291	2.2308
																						0.73	2.2303
																						0.7308	2.2308
																						0.7316	2.2308
																						0.7325	2.2321
																						0.7333	2.232
																						0.7341	2.2321
																						0.7349	2.2322
																						0.7358	2.2319
																						0.7366	2.2324
																						0.7374	2.2329
																						0.7383	2.2324
																						0.7391	2.2326
																						0.7399	2.2316
																						0.7408	2.2309
																						0.7416	2.2301
																						0.7424	2.23
																						0.7433	2.2297
																						0.7441	2.2289
																						0.7449	2.2284
																						0.7458	2.2286
																						0.7466	2.2278
																						0.7474	2.2276
																						0.7483	2.2286
																						0.7491	2.2284
																						0.7499	2.2277
																						0.7507	2.2281
																						0.7516	2.2274
																						0.7524	2.2274
																						0.7532	2.2271
																						0.7541	2.2263
																						0.7549	2.2258
																						0.7557	2.2261
																						0.7566	2.2266
																						0.7574	2.2266
																						0.7582	2.2271
																						0.7591	2.2266
																						0.7599	2.2267
																						0.7607	2.2261
																						0.7616	2.2253
																						0.7624	2.2247
																						0.7632	2.2242
																						0.764	2.2227
																						0.7649	2.2223
																						0.7657	2.2217
																						0.7665	2.2207
																						0.7674	2.2205
																						0.7682	2.2204
																						0.769	2.2203
																						0.7699	2.2201
																						0.7707	2.2185
																						0.7715	2.2181
																						0.7724	2.2176
																						0.7732	2.2172
																						0.774	2.2164
																						0.7749	2.2158
																						0.7757	2.2152
																						0.7765	2.2146
																						0.7774	2.2137
																						0.7782	2.2127
																						0.779	2.2118
																						0.7798	2.2122
																						0.7807	2.2113
																						0.7815	2.2117
																						0.7823	2.2116
																						0.7832	2.2114
																						0.784	2.2109
																						0.7848	2.2104
																						0.7857	2.2096
																						0.7865	2.2085
																						0.7873	2.2076
																						0.7882	2.2077
																						0.789	2.2083
																						0.7898	2.2074
																						0.7907	2.2066
																						0.7915	2.2063
																						0.7923	2.2058
																						0.7931	2.2057
																						0.794	2.2056
																						0.7948	2.2066
																						0.7956	2.2068
																						0.7965	2.2065
																						0.7973	2.2063
																						0.7981	2.2055
																						0.799	2.2052
																						0.7998	2.2056
																						0.8006	2.2051
																						0.8015	2.2047
																						0.8023	2.2047
																						0.8031	2.2046
																						0.804	2.2043
																						0.8048	2.2035
																						0.8056	2.2028
																						0.8064	2.2028
																						0.8073	2.2025
																						0.8081	2.2027
																						0.8089	2.2034
																						0.8098	2.2033
																						0.8106	2.2031
																						0.8114	2.2028
																						0.8123	2.2023
																						0.8131	2.2024
																						0.8139	2.2019
																						0.8148	2.2015
																						0.8156	2.201
																						0.8164	2.2003
																						0.8173	2.1997
																						0.8181	2.1996
																						0.8189	2.1998
																						0.8198	2.2003
																						0.8206	2.2001
																						0.8214	2.1995
																						0.8222	2.1995
																						0.8231	2.1987
																						0.8239	2.1979
																						0.8247	2.1973
																						0.8256	2.1968
																						0.8264	2.1967
																						0.8272	2.1972
																						0.8281	2.1983
																						0.8289	2.1985
																						0.8297	2.1982
																						0.8306	2.1977
																						0.8314	2.1977
																						0.8322	2.1976
																						0.8331	2.1974
																						0.8339	2.1972
																						0.8347	2.1964
																						0.8355	2.1958
																						0.8364	2.1945
																						0.8372	2.1935
																						0.838	2.1939
																						0.8389	2.194
																						0.8397	2.1939
																						0.8405	2.1936
																						0.8414	2.193
																						0.8422	2.1932
																						0.843	2.1931
																						0.8439	2.1923
																						0.8447	2.1914
																						0.8455	2.191
																						0.8464	2.1913
																						0.8472	2.1915
																						0.848	2.191
																						0.8489	2.1907
																						0.8497	2.1907
																						0.8505	2.1898
																						0.8513	2.1892
																						0.8522	2.1889
																						0.853	2.1887
																						0.8538	2.189
																						0.8547	2.1892
																						0.8555	2.1898
																						0.8563	2.1901
																						0.8572	2.1902
																						0.858	2.1904
																						0.8588	2.1907
																						0.8597	2.19
																						0.8605	2.1893
																						0.8613	2.1891
																						0.8622	2.1884
																						0.863	2.1879
																						0.8638	2.1875
																						0.8646	2.1878
																						0.8655	2.1877
																						0.8663	2.1872
																						0.8671	2.1864
																						0.868	2.1854
																						0.8688	2.1849
																						0.8696	2.1841
																						0.8705	2.1843
																						0.8713	2.1852
																						0.8721	2.1854
																						0.873	2.1849
																						0.8738	2.1852
																						0.8746	2.1859
																						0.8755	2.186
																						0.8763	2.1863
																						0.8771	2.1863
																						0.878	2.1866
																						0.8788	2.1872
																						0.8796	2.187
																						0.8804	2.187
																						0.8813	2.1871
																						0.8821	2.1873
																						0.8829	2.1875
																						0.8838	2.1874
																						0.8846	2.1879
																						0.8854	2.1887
																						0.8863	2.1892
																						0.8871	2.1896
																						0.8879	2.1896
																						0.8888	2.1894
																						0.8896	2.1897
																						0.8904	2.1899
																						0.8913	2.1902
																						0.8921	2.1907
																						0.8929	2.1912
																						0.8937	2.1919
																						0.8946	2.1923
																						0.8954	2.1928
																						0.8962	2.193
																						0.8971	2.1927
																						0.8979	2.1932
																						0.8987	2.1938
																						0.8996	2.1945
																						0.9004	2.1948
																						0.9012	2.1952
																						0.9021	2.1958
																						0.9029	2.1955
																						0.9037	2.1959
																						0.9046	2.1965
																						0.9054	2.1968
																						0.9062	2.1973
																						0.907	2.1981
																						0.9079	2.1996
																						0.9087	2.201
																						0.9095	2.2019
																						0.9104	2.2022
																						0.9112	2.2023
																						0.912	2.202
																						0.9129	2.2007
																						0.9137	2.2001
																						0.9145	2.2007
																						0.9154	2.2009
																						0.9162	2.2004
																						0.917	2.2001
																						0.9179	2.2002
																						0.9187	2.2005
																						0.9195	2.2002
																						0.9204	2.1999
																						0.9212	2.1997
																						0.922	2.1989
																						0.9228	2.1986
																						0.9237	2.1986
																						0.9245	2.1984
																						0.9253	2.1985
																						0.9262	2.1982
																						0.927	2.1979
																						0.9278	2.1982
																						0.9287	2.1982
																						0.9295	2.1979
																						0.9303	2.1983
																						0.9312	2.1992
																						0.932	2.1994
																						0.9328	2.1998
																						0.9337	2.1992
																						0.9345	2.199
																						0.9353	2.1981
																						0.9361	2.197
																						0.937	2.1964
																						0.9378	2.1954
																						0.9386	2.1948
																						0.9395	2.1935
																						0.9403	2.1926
																						0.9411	2.192
																						0.942	2.1912
																						0.9428	2.1908
																						0.9436	2.1903
																						0.9445	2.1897
																						0.9453	2.1894
																						0.9461	2.1888
																						0.947	2.1879
																						0.9478	2.1875
																						0.9486	2.187
																						0.9495	2.186
																						0.9503	2.1856
																						0.9511	2.1853
																						0.9519	2.1855
																						0.9528	2.1857
																						0.9536	2.1852
																						0.9544	2.1854
																						0.9553	2.1848
																						0.9561	2.1833
																						0.9569	2.1826
																						0.9578	2.1819
																						0.9586	2.1811
																						0.9594	2.1804
																						0.9603	2.1807
																						0.9611	2.1809
																						0.9619	2.1808
																						0.9628	2.1811
																						0.9636	2.1819
																						0.9644	2.1814
																						0.9652	2.1816
																						0.9661	2.182
																						0.9669	2.1814
																						0.9677	2.1808
																						0.9686	2.1803
																						0.9694	2.1797
																						0.9702	2.1796
																						0.9711	2.1795
																						0.9719	2.1791
																						0.9727	2.1778
																						0.9736	2.1767
																						0.9744	2.1761
																						0.9752	2.1764
																						0.9761	2.1764
																						0.9769	2.1764
																						0.9777	2.1767
																						0.9786	2.1767
																						0.9794	2.1771
																						0.9802	2.1777
																						0.981	2.1781
																						0.9819	2.178
																						0.9827	2.1784
																						0.9835	2.1783
																						0.9844	2.1781
																						0.9852	2.1784
																						0.986	2.1788
																						0.9869	2.1797
																						0.9877	2.1798
																						0.9885	2.1796
																						0.9894	2.1791
																						0.9902	2.1792
																						0.991	2.1796
																						0.9919	2.1795
																						0.9927	2.1794
																						0.9935	2.1789
																						0.9943	2.1791
																						0.9952	2.1791
																						0.996	2.1786
																						0.9968	2.1788
																						0.9977	2.1796
																						0.9985	2.1786
																						0.9993	2.1787
																						1.0002	2.1787
																						1.001	2.1778
																						1.0018	2.1747
																						1.0027	2.1752
																						1.0035	2.1764
																						1.0043	2.1766
																						1.0052	2.1764
																						1.006	2.1754
																						1.0068	2.1751
																						1.0076	2.1757
																						1.0085	2.1765
																						1.0093	2.1772
																						1.0101	2.1771
																						1.011	2.1767
																						1.0118	2.1775
																						1.0126	2.1772
																						1.0135	2.1772
																						1.0143	2.1782
																						1.0151	2.1784
																						1.016	2.1788
																						1.0168	2.1782
																						1.0176	2.1776
																						1.0185	2.1781
																						1.0193	2.1785
																						1.0201	2.1781
																						1.021	2.1787
																						1.0218	2.1786
																						1.0226	2.1782
																						1.0234	2.1781
																						1.0243	2.1778
																						1.0251	2.1774
																						1.0259	2.1777
																						1.0268	2.1783
																						1.0276	2.1777
																						1.0284	2.1775
																						1.0293	2.1786
																						1.0301	2.1797
																						1.0309	2.1804
																						1.0318	2.1803
																						1.0326	2.1809
																						1.0334	2.1817
																						1.0343	2.182
																						1.0351	2.1825
																						1.0359	2.1837
																						1.0367	2.1851
																						1.0376	2.1864
																						1.0384	2.188
																						1.0392	2.1894
																						1.0401	2.1906
																						1.0409	2.1918
																						1.0417	2.1927
																						1.0426	2.1929
																						1.0434	2.1934
																						1.0442	2.1935
																						1.0451	2.1934
																						1.0459	2.1937
																						1.0467	2.1942
																						1.0476	2.1946
																						1.0484	2.1951
																						1.0492	2.1946
																						1.0501	2.1934
																						1.0509	2.1931
																						1.0517	2.1931
																						1.0525	2.1931
																						1.0534	2.1925
																						1.0542	2.192
																						1.055	2.1923
																						1.0559	2.1919
																						1.0567	2.1918
																						1.0575	2.1916
																						1.0584	2.1911
																						1.0592	2.1911
																						1.06	2.1906
																						1.0609	2.1904
																						1.0617	2.1907
																						1.0625	2.1903
																						1.0634	2.1901
																						1.0642	2.1901
																						1.065	2.1898
																						1.0658	2.1895
																						1.0667	2.1893
																						1.0675	2.1892
																						1.0683	2.1886
																						1.0692	2.1886
																						1.07	2.1892
																						1.0708	2.1881
																						1.0717	2.1868
																						1.0725	2.1864
																						1.0733	2.1864
																						1.0742	2.186
																						1.075	2.185
																						1.0758	2.1848
																						1.0767	2.1845
																						1.0775	2.1838
																						1.0783	2.1833
																						1.0792	2.1824
																						1.08	2.1808
																						1.0808	2.179
																						1.0816	2.1775
																						1.0825	2.1758
																						1.0833	2.1744
																						1.0841	2.1735
																						1.085	2.1726
																						1.0858	2.1712
																						1.0866	2.1701
																						1.0875	2.1687
																						1.0883	2.1676
																						1.0891	2.1672
																						1.09	2.1662
																						1.0908	2.1659
																						1.0916	2.1662
																						1.0925	2.166
																						1.0933	2.1647
																						1.0941	2.1642
																						1.0949	2.1643
																						1.0958	2.1644
																						1.0966	2.1639
																						1.0974	2.1631
																						1.0983	2.1624
																						1.0991	2.1616
																						1.0999	2.1612
																						1.1008	2.1605
																						1.1016	2.1601
																						1.1024	2.1601
																						1.1033	2.1601
																						1.1041	2.1604
																						1.1049	2.1602
																						1.1058	2.16
																						1.1066	2.1601
																						1.1074	2.1597
																						1.1082	2.1594
																						1.1091	2.1591
																						1.1099	2.159
																						1.1107	2.1588
																						1.1116	2.1586
																						1.1124	2.1586
																						1.1132	2.1585
																						1.1141	2.1578
																						1.1149	2.1574
																						1.1157	2.1577
																						1.1166	2.1585
																						1.1174	2.1582
																						1.1182	2.1578
																						1.1191	2.1577
																						1.1199	2.1566
																						1.1207	2.1559
																						1.1216	2.1557
																						1.1224	2.1551
																						1.1232	2.1546
																						1.124	2.1549
																						1.1249	2.1547
																						1.1257	2.1543
																						1.1265	2.1541
																						1.1274	2.155
																						1.1282	2.1562
																						1.129	2.1567
																						1.1299	2.1568
																						1.1307	2.1568
																						1.1315	2.1574
																						1.1324	2.1571
																						1.1332	2.1569
																						1.134	2.1557
																						1.1349	2.156
																						1.1357	2.1563
																						1.1365	2.1557
																						1.1373	2.1547
																						1.1382	2.154
																						1.139	2.1537
																						1.1398	2.153
																						1.1407	2.1529
																						1.1415	2.1529
																						1.1423	2.1535
																						1.1432	2.1536
																						1.144	2.1531
																						1.1448	2.1524
																						1.1457	2.1511
																						1.1465	2.1511
																						1.1473	2.1509
																						1.1482	2.1507
																						1.149	2.1508
																						1.1498	2.151
																						1.1507	2.1508
																						1.1515	2.1504
																						1.1523	2.1511
																						1.1531	2.1515
																						1.154	2.1509
																						1.1548	2.1508
																						1.1556	2.1508
																						1.1565	2.1508
																						1.1573	2.1504
																						1.1581	2.1494
																						1.159	2.1491
																						1.1598	2.1481
																						1.1606	2.1473
																						1.1615	2.1474
																						1.1623	2.1473
																						1.1631	2.1474
																						1.164	2.1478
																						1.1648	2.1469
																						1.1656	2.1449
																						1.1664	2.1444
																						1.1673	2.1444
																						1.1681	2.1444
																						1.1689	2.1433
																						1.1698	2.1421
																						1.1706	2.1417
																						1.1714	2.1415
																						1.1723	2.1418
																						1.1731	2.1417
																						1.1739	2.141
																						1.1748	2.1405
																						1.1756	2.1407
																						1.1764	2.1405
																						1.1773	2.1402
																						1.1781	2.1407
																						1.1789	2.1413
																						1.1797	2.1416
																						1.1806	2.1419
																						1.1814	2.1423
																						1.1822	2.1423
																						1.1831	2.1425
																						1.1839	2.1425
																						1.1847	2.142
																						1.1856	2.1422
																						1.1864	2.1429
																						1.1872	2.1431
																						1.1881	2.1421
																						1.1889	2.1417
																						1.1897	2.1424
																						1.1906	2.1423
																						1.1914	2.1419
																						1.1922	2.1415
																						1.1931	2.1414
																						1.1939	2.1401
																						1.1947	2.1393
																						1.1955	2.1396
																						1.1964	2.1396
																						1.1972	2.1399
																						1.198	2.14
																						1.1989	2.1403
																						1.1997	2.1401
																						1.2005	2.1397
																						1.2014	2.1403
																						1.2022	2.1401
																						1.203	2.1399
																						1.2039	2.1399
																						1.2047	2.1401
																						1.2055	2.1392
																						1.2064	2.1407
																						1.2072	2.1426
																						1.208	2.1432
																						1.2088	2.1433
																						1.2097	2.1429
																						1.2105	2.1436
																						1.2113	2.143
																						1.2122	2.1436
																						1.213	2.1439
																						1.2138	2.1432
																						1.2147	2.1429
																						1.2155	2.1441
																						1.2163	2.1451
																						1.2172	2.1453
																						1.218	2.1462
																						1.2188	2.1468
																						1.2197	2.1457
																						1.2205	2.1463
																						1.2213	2.1465
																						1.2222	2.147
																						1.223	2.1469
																						1.2238	2.147
																						1.2246	2.147
																						1.2255	2.1469
																						1.2263	2.147
																						1.2271	2.1473
																						1.228	2.1464
																						1.2288	2.1466
																						1.2296	2.1465
																						1.2305	2.147
																						1.2313	2.1462
																						1.2321	2.1458
																						1.233	2.1462
																						1.2338	2.1472
																						1.2346	2.1472
																						1.2355	2.1474
																						1.2363	2.1476
																						1.2371	2.1476
																						1.2379	2.1475
																						1.2388	2.1469
																						1.2396	2.1469
																						1.2404	2.146
																						1.2413	2.1463
																						1.2421	2.1471
																						1.2429	2.1486
																						1.2438	2.1494
																						1.2446	2.1499
																						1.2454	2.1513
																						1.2463	2.1512
																						1.2471	2.1519
																						1.2479	2.1519
																						1.2488	2.1517
																						1.2496	2.1522
																						1.2504	2.1523
																						1.2513	2.1529
																						1.2521	2.1538
																						1.2529	2.1551
																						1.2537	2.1552
																						1.2546	2.1555
																						1.2554	2.1551
																						1.2562	2.1551
																						1.2571	2.1553
																						1.2579	2.1553
																						1.2587	2.1558
																						1.2596	2.1555
																						1.2604	2.1557
																						1.2612	2.1558
																						1.2621	2.1566
																						1.2629	2.1576
																						1.2637	2.1578
																						1.2646	2.158
																						1.2654	2.1583
																						1.2662	2.1584
																						1.267	2.1595
																						1.2679	2.1597
																						1.2687	2.1603
																						1.2695	2.1613
																						1.2704	2.1621
																						1.2712	2.1627
																						1.272	2.1635
																						1.2729	2.1643
																						1.2737	2.1639
																						1.2745	2.1641
																						1.2754	2.165
																						1.2762	2.1658
																						1.277	2.1673
																						1.2779	2.1677
																						1.2787	2.1685
																						1.2795	2.1697
																						1.2803	2.1707
																						1.2812	2.1713
																						1.282	2.1717
																						1.2828	2.1726
																						1.2837	2.1728
																						1.2845	2.1715
																						1.2853	2.1718
																						1.2862	2.1732
																						1.287	2.1732
																						1.2878	2.1743
																						1.2887	2.1756
																						1.2895	2.1752
																						1.2903	2.1753
																						1.2912	2.1759
																						1.292	2.1769
																						1.2928	2.1772
																						1.2937	2.1776
																						1.2945	2.1773
																						1.2953	2.178
																						1.2961	2.1787
																						1.297	2.1794
																						1.2978	2.1802
																						1.2986	2.1798
																						1.2995	2.1799
																						1.3003	2.1802
																						1.3011	2.1795
																						1.302	2.1784
																						1.3028	2.1788
																						1.3036	2.1788
																						1.3045	2.1783
																						1.3053	2.1778
																						1.3061	2.1787
																						1.307	2.1799
																						1.3078	2.1807
																						1.3086	2.1801
																						1.3094	2.1803
																						1.3103	2.1801
																						1.3111	2.1797
																						1.3119	2.1794
																						1.3128	2.1798
																						1.3136	2.1799
																						1.3144	2.1803
																						1.3153	2.1812
																						1.3161	2.1809
																						1.3169	2.1801
																						1.3178	2.18
																						1.3186	2.18
																						1.3194	2.1808
																						1.3203	2.1807
																						1.3211	2.1798
																						1.3219	2.1797
																						1.3228	2.1799
																						1.3236	2.1798
																						1.3244	2.1796
																						1.3252	2.1801
																						1.3261	2.1807
																						1.3269	2.1813
																						1.3277	2.1803
																						1.3286	2.1803
																						1.3294	2.1797
																						1.3302	2.1785
																						1.3311	2.1786
																						1.3319	2.1789
																						1.3327	2.1783
																						1.3336	2.1778
																						1.3344	2.1778
																						1.3352	2.1765
																						1.3361	2.1768
																						1.3369	2.1765
																						1.3377	2.1765
																						1.3385	2.1771
																						1.3394	2.1776
																						1.3402	2.178
																						1.341	2.1779
																						1.3419	2.1776
																						1.3427	2.1784
																						1.3435	2.1796
																						1.3444	2.1802
																						1.3452	2.1798
																						1.346	2.1796
																						1.3469	2.1801
																						1.3477	2.1799
																						1.3485	2.1796
																						1.3494	2.179
																						1.3502	2.1788
																						1.351	2.1783
																						1.3519	2.1781
																						1.3527	2.1787
																						1.3535	2.1783
																						1.3543	2.178
																						1.3552	2.1773
																						1.356	2.1767
																						1.3568	2.1765
																						1.3577	2.1767
																						1.3585	2.1766
																						1.3593	2.1762
																						1.3602	2.176
																						1.361	2.1756
																						1.3618	2.1752
																						1.3627	2.1757
																						1.3635	2.1756
																						1.3643	2.1753
																						1.3652	2.1756
																						1.366	2.1759
																						1.3668	2.1758
																						1.3676	2.1761
																						1.3685	2.1757
																						1.3693	2.1756
																						1.3701	2.1756
																						1.371	2.1754
																						1.3718	2.1763
																						1.3726	2.1762
																						1.3735	2.1758
																						1.3743	2.1755
																						1.3751	2.1754
																						1.376	2.1746
																						1.3768	2.1742
																						1.3776	2.1745
																						1.3785	2.175
																						1.3793	2.1748
																						1.3801	2.1738
																						1.3809	2.1729
																						1.3818	2.1724
																						1.3826	2.1719
																						1.3834	2.1722
																						1.3843	2.1722
																						1.3851	2.1713
																						1.3859	2.1709
																						1.3868	2.1712
																						1.3876	2.1712
																						1.3884	2.1706
																						1.3893	2.1704
																						1.3901	2.1701
																						1.3909	2.1701
																						1.3918	2.1702
																						1.3926	2.1704
																						1.3934	2.1707
																						1.3943	2.1702
																						1.3951	2.1699
																						1.3959	2.1697
																						1.3967	2.1697
																						1.3976	2.1698
																						1.3984	2.1702
																						1.3992	2.1705
																						1.4001	2.1704
																						1.4009	2.1703
																						1.4017	2.1696
																						1.4026	2.169
																						1.4034	2.169
																						1.4042	2.1691
																						1.4051	2.1696
																						1.4059	2.1696
																						1.4067	2.1691
																						1.4076	2.1687
																						1.4084	2.1681
																						1.4092	2.167
																						1.41	2.1663
																						1.4109	2.1662
																						1.4117	2.1657
																						1.4125	2.165
																						1.4134	2.1643
																						1.4142	2.1639
																						1.415	2.1634
																						1.4159	2.1632
																						1.4167	2.1635
																						1.4175	2.1638
																						1.4184	2.1643
																						1.4192	2.1641
																						1.42	2.163
																						1.4209	2.1622
																						1.4217	2.1628
																						1.4225	2.1631
																						1.4234	2.1631
																						1.4242	2.1638
																						1.425	2.164
																						1.4258	2.1635
																						1.4267	2.164
																						1.4275	2.1641
																						1.4283	2.1636
																						1.4292	2.1636
																						1.43	2.1635
																						1.4308	2.1632
																						1.4317	2.1629
																						1.4325	2.163
																						1.4333	2.1632
																						1.4342	2.1631
																						1.435	2.1623
																						1.4358	2.162
																						1.4367	2.1623
																						1.4375	2.1629
																						1.4383	2.1637
																						1.4391	2.1638
																						1.44	2.1635
																						1.4408	2.1633
																						1.4416	2.1635
																						1.4425	2.1634
																						1.4433	2.1637
																						1.4441	2.1639
																						1.445	2.1637
																						1.4458	2.1628
																						1.4466	2.1618
																						1.4475	2.1618
																						1.4483	2.162
																						1.4491	2.1618
																						1.45	2.1615
																						1.4508	2.1615
																						1.4516	2.1613
																						1.4525	2.161
																						1.4533	2.1611
																						1.4541	2.1604
																						1.4549	2.1594
																						1.4558	2.1586
																						1.4566	2.1582
																						1.4574	2.1575
																						1.4583	2.1562
																						1.4591	2.1554
																						1.4599	2.1548
																						1.4608	2.1543
																						1.4616	2.1538
																						1.4624	2.1537
																						1.4633	2.1532
																						1.4641	2.1526
																						1.4649	2.152
																						1.4658	2.1507
																						1.4666	2.1502
																						1.4674	2.15
																						1.4682	2.1497
																						1.4691	2.1489
																						1.4699	2.1484
																						1.4707	2.1484
																						1.4716	2.1486
																						1.4724	2.1482
																						1.4732	2.1477
																						1.4741	2.1462
																						1.4749	2.1446
																						1.4757	2.1445
																						1.4766	2.1454
																						1.4774	2.1452
																						1.4782	2.1441
																						1.4791	2.1425
																						1.4799	2.1409
																						1.4807	2.1405
																						1.4815	2.1399
																						1.4824	2.1397
																						1.4832	2.1389
																						1.484	2.1387
																						1.4849	2.1387
																						1.4857	2.1382
																						1.4865	2.1378
																						1.4874	2.1376
																						1.4882	2.1377
																						1.489	2.137
																						1.4899	2.1363
																						1.4907	2.1364
																						1.4915	2.1362
																						1.4924	2.1367
																						1.4932	2.1366
																						1.494	2.1357
																						1.4949	2.1348
																						1.4957	2.1344
																						1.4965	2.1349
																						1.4973	2.1348
																						1.4982	2.135
																						1.499	2.1354
																						1.4998	2.1356
																						1.5007	2.1363
																						1.5015	2.1369
																						1.5023	2.1366
																						1.5032	2.1367
																						1.504	2.1373
																						1.5048	2.1373
																						1.5057	2.1367
																						1.5065	2.1369
																						1.5073	2.1375
																						1.5082	2.1376
																						1.509	2.1379
																						1.5098	2.138
																						1.5106	2.1378
																						1.5115	2.138
																						1.5123	2.1373
																						1.5131	2.1364
																						1.514	2.136
																						1.5148	2.1359
																						1.5156	2.1367
																						1.5165	2.1377
																						1.5173	2.1367
																						1.5181	2.136
																						1.519	2.1355
																						1.5198	2.136
																						1.5206	2.1371
																						1.5215	2.1378
																						1.5223	2.1377
																						1.5231	2.1372
																						1.524	2.1367
																						1.5248	2.1368
																						1.5256	2.1363
																						1.5264	2.1356
																						1.5273	2.1358
																						1.5281	2.1358
																						1.5289	2.1365
																						1.5298	2.136
																						1.5306	2.1357
																						1.5314	2.1361
																						1.5323	2.1359
																						1.5331	2.1359
																						1.5339	2.1346
																						1.5348	2.1346
																						1.5356	2.1358
																						1.5364	2.1364
																						1.5373	2.1373
																						1.5381	2.1372
																						1.5389	2.137
																						1.5397	2.138
																						1.5406	2.1379
																						1.5414	2.1385
																						1.5422	2.1384
																						1.5431	2.138
																						1.5439	2.1375
																						1.5447	2.138
																						1.5456	2.1372
																						1.5464	2.1369
																						1.5472	2.1371
																						1.5481	2.137
																						1.5489	2.1373
																						1.5497	2.1364
																						1.5506	2.1359
																						1.5514	2.1359
																						1.5522	2.1364
																						1.5531	2.1358
																						1.5539	2.1352
																						1.5547	2.1358
																						1.5555	2.137
																						1.5564	2.1364
																						1.5572	2.1362
																						1.558	2.1364
																						1.5589	2.1372
																						1.5597	2.1375
																						1.5605	2.1372
																						1.5614	2.137
																						1.5622	2.1365
																						1.563	2.1354
																						1.5639	2.1347
																						1.5647	2.1345
																						1.5655	2.1356
																						1.5664	2.1361
																						1.5672	2.1362
																						1.568	2.1363
																						1.5688	2.1349
																						1.5697	2.1342
																						1.5705	2.1335
																						1.5713	2.1337
																						1.5722	2.135
																						1.573	2.1349
																						1.5738	2.1356
																						1.5747	2.1358
																						1.5755	2.1355
																						1.5763	2.1349
																						1.5772	2.1345
																						1.578	2.1338
																						1.5788	2.1336
																						1.5797	2.1329
																						1.5805	2.1332
																						1.5813	2.1324
																						1.5821	2.1319
																						1.583	2.1317
																						1.5838	2.1311
																						1.5846	2.1306
																						1.5855	2.1313
																						1.5863	2.1303
																						1.5871	2.1311
																						1.588	2.1312
																						1.5888	2.1306
																						1.5896	2.1304
																						1.5905	2.1303
																						1.5913	2.1304
																						1.5921	2.1296
																						1.593	2.129
																						1.5938	2.1287
																						1.5946	2.1285
																						1.5955	2.1291
																						1.5963	2.1288
																						1.5971	2.1276
																						1.5979	2.1283
																						1.5988	2.1289
																						1.5996	2.1284
																						1.6004	2.129
																						1.6013	2.1288
																						1.6021	2.1291
																						1.6029	2.1298
																						1.6038	2.1303
																						1.6046	2.1316
																						1.6054	2.1315
																						1.6063	2.1324
																						1.6071	2.1319
																						1.6079	2.1311
																						1.6088	2.1313
																						1.6096	2.1309
																						1.6104	2.1321
																						1.6112	2.1321
																						1.6121	2.1323
																						1.6129	2.1324
																						1.6137	2.1311
																						1.6146	2.1307
																						1.6154	2.1299
																						1.6162	2.1301
																						1.6171	2.1313
																						1.6179	2.132
																						1.6187	2.132
																						1.6196	2.1325
																						1.6204	2.1319
																						1.6212	2.1325
																						1.6221	2.1335
																						1.6229	2.1329
																						1.6237	2.1323
																						1.6246	2.1319
																						1.6254	2.1315
																						1.6262	2.1312
																						1.627	2.1312
																						1.6279	2.1316
																						1.6287	2.1307
																						1.6295	2.1296
																						1.6304	2.1295
																						1.6312	2.1296
																						1.632	2.1294
																						1.6329	2.129
																						1.6337	2.1306
																						1.6345	2.1301
																						1.6354	2.1302
																						1.6362	2.1303
																						1.637	2.1295
																						1.6379	2.129
																						1.6387	2.1289
																						1.6395	2.1278
																						1.6403	2.1273
																						1.6412	2.1276
																						1.642	2.1268
																						1.6428	2.126
																						1.6437	2.1258
																						1.6445	2.1249
																						1.6453	2.1243
																						1.6462	2.1241
																						1.647	2.1237
																						1.6478	2.1238
																						1.6487	2.1233
																						1.6495	2.1231
																						1.6503	2.1228
																						1.6512	2.1232
																						1.652	2.1229
																						1.6528	2.1227
																						1.6536	2.1223
																						1.6545	2.1231
																						1.6553	2.1232
																						1.6561	2.1237
																						1.657	2.1234
																						1.6578	2.1229
																						1.6586	2.1222
																						1.6595	2.1214
																						1.6603	2.1213
																						1.6611	2.1211
[truncated: 27,924 more rows]

## Sheet: Figure 3
Fig 3A, scattering							Fig 3B, GFP fluorescence							Fig 3C, CD	0h				24h				4day					Fig 3D, FTIR
wavelength	buffer	GFP 0h	GFP-MED15CC 0h	GFP 24h	GFP-MED15CC 24h		wavelength	buffer	GFP 0h	GFP-MED15CC 0h	GFP 24h	GFP-MED15CC 24h			wavelength	GFP	wavelength	GFP-MED15CC	wavelength	GFP-MED15CC	wavelength	GFP	wavelength	GFP	wavelength	GFP-MED15CC		Wavenumber (cm-1)	1614	1625	1637	1649	1659	1671	1684	suma
320	-1.6512	-1.5256	-1.5036	-0.0175	-2.8746		500	7.6448	4788.35	4576.52	4634.46	2271.56			200	9309.89	200	998.948	200	5135.19	203.6	1554.08	200	7452.12	200	813.92		1570	7.49192e-14	2.00797e-19	1.29729e-27	2.34786e-37	0	0	0	7.49194e-14
320.5	0.0283	0.5814	1.0057	3.234	12.1514		500.5	7.8992	4985.74	4777.76	4826.83	2378.3			200.6	8200.9	200.6	440.441	200.6	4562.42	204.2	1069.78	200.6	6585.38	200.6	754.978		1571	2.32499e-13	8.18626e-19	7.20027e-27	1.77165e-36	0	0	0	2.325e-13
321	1.4179	2.3412	3.0947	6.0128	24.7869		501	8.1455	5183.96	4980.08	5018.66	2484.77			201.2	7091.66	201.2	-119.188	201.2	3989.02	204.8	677.46	201.2	5713.86	201.2	696.327		1572	7.0308e-13	3.25215e-18	3.89418e-26	1.30269e-35	1.4013e-45	0	0	7.03083e-13
321.5	3.405	4.8091	6.0566	9.6657	42.4748		501.5	8.4564	5374.9	5173.02	5214.82	2593.14			201.8	5981.05	201.8	-679.555	201.8	3414.87	205.4	253.102	201.8	4838.93	201.8	638.149		1573	2.07178e-12	1.25896e-17	2.05229e-25	9.33382e-35	1.12104e-44	0	0	2.07179e-12
322	6.8799	9.0472	11.1551	16.0777	71.7856		502	8.8	5561.02	5378.02	5418.45	2712.03			202.4	4866.23	202.4	-1239.29	202.4	2839.93	206	-241.507	202.4	3965.73	202.4	580.722		1574	5.94893e-12	4.74905e-17	1.05394e-24	6.51678e-34	1.03696e-43	0	0	5.94898e-12
322.5	10.9247	14.0851	17.0682	23.4997	106.875		502.5	8.9465	5787.61	5592.31	5615.52	2808.1			203	3739.82	203	-1786.77	203	2268.6	206.6	-1263.05	203	3141.78	203	522.56		1575	1.66452e-11	1.74566e-16	5.27414e-24	4.43366e-33	9.33265e-43	0	0	1.66454e-11
323	16.5146	21.0048	25.192	33.6854	152.639		503	9.3764	5973.86	5791.6	5809.16	2937.57			203.6	2828.56	203.6	-2309.88	203.6	1700.22	207.2	-1717.78	203.6	2290.23	203.6	457.041		1576	4.53834e-11	6.25269e-16	2.57183e-23	2.93933e-32	8.17658e-42	0	0	4.5384e-11
323.5	22.4408	28.758	33.9756	44.7482	204.569		503.5	9.9418	6180.16	5939.04	5971.94	3016.42			204.2	1793.15	204.2	-2755.4	204.2	1114.05	207.8	-2067.24	204.2	1639.52	204.2	399.229		1577	1.20575e-10	2.18238e-15	1.22205e-22	1.89884e-31	6.98169e-41	0	0	1.20578e-10
324	30.6326	38.925	46.0944	59.3753	272.043		504	10.1936	6380.82	6108.9	6150.96	3138.77			204.8	892.03	204.8	-3159.6	204.8	556.954	208.4	-2334.19	204.8	995.11	204.8	317.011		1578	3.1216e-10	7.42248e-15	5.65834e-22	1.19532e-30	5.80856e-40	0	0	3.12167e-10
324.5	39.0734	49.4723	58.6947	74.5944	342.846		504.5	10.4734	6558.39	6250.09	6308.36	3221.06			205.4	104.847	205.4	-3509.49	205.4	41.902	209	-2529.01	205.4	375.93	205.4	211.993		1579	7.875e-10	2.45994e-14	2.55297e-21	7.33227e-30	4.70908e-39	0	0	7.87525e-10
325	48.2712	60.991	72.8076	91.2311	419.268		505	10.7183	6729.63	6437.39	6473.85	3326.94			206	-547.051	206	-3806.26	206	-424.41	209.6	-2828.7	206	-213.015	206	91.8432		1580	1.93589e-09	7.94429e-14	1.12243e-20	4.38275e-29	3.72014e-38	0	0	1.93597e-09
325.5	57.4071	72.1514	85.94	107.436	492.705		505.5	11.0678	6845.5	6584.57	6607.45	3407.35			206.6	-1160.24	206.6	-4067.93	206.6	-820.994	210.2	-3004.6	206.6	-676.518	206.6	-8.6619		1581	4.6373e-09	2.50001e-13	4.8087e-20	2.55276e-28	2.86376e-37	0	0	4.63755e-09
326	66.7705	83.483	99.561	123.797	568.231		506	11.2981	7020.81	6761.97	6767.92	3497.01			207.2	-1625.34	207.2	-4269.11	207.2	-1218.11	210.8	-3197.2	207.2	-1160.87	207.2	-102.461		1582	1.08245e-08	7.66625e-13	2.00748e-19	1.44887e-27	2.14818e-36	0	0	1.08252e-08
326.5	75.6216	93.8532	111.781	138.557	633.671		506.5	11.5614	7130.15	6886.34	6899.07	3588.21			207.8	-2000.61	207.8	-4404.97	207.8	-1574.14	211.4	-3361	207.8	-1600.51	207.8	-198.176		1583	2.46208e-08	2.29077e-12	8.16642e-19	8.01319e-27	1.57022e-35	0	0	2.46231e-08
327	82.0368	101.688	120.818	149.511	685.171		507	11.7988	7275.95	7003.1	7029.92	3659.55			208.4	-2331.9	208.4	-4486.57	208.4	-1875.55	212	-3469.88	208.4	-1982.13	208.4	-291.174		1584	5.45701e-08	6.67013e-12	3.23718e-18	4.31854e-26	1.11842e-34	2.8026e-45	0	5.45768e-08
327.5	86.4248	107.085	127.317	157.149	717.739		507.5	12.2067	7347.02	7095.08	7117.47	3741.86			209	-2628.41	209	-4518.53	209	-2136.93	212.6	-3514.58	209	-2301.08	209	-374.155		1585	1.17859e-07	1.89253e-11	1.25043e-17	2.2679e-25	7.7626e-34	3.22299e-44	0	1.17878e-07
328	87.9365	108.805	129.44	159.8	730.602		508	12.3912	7456.66	7172.94	7194.78	3795.45			209.6	-2885.02	209.6	-4505.32	209.6	-2367.43	213.2	-3515.46	209.6	-2593.95	209.6	-454.831		1586	2.48043e-07	5.23249e-11	4.70659e-17	1.16056e-24	5.25006e-33	2.94273e-43	0	2.48095e-07
328.5	87.6506	108.324	129.308	159.305	725.721		508.5	12.7261	7523.01	7248.48	7248.24	3859.63			210.2	-3088.72	210.2	-4462.91	210.2	-2556.47	213.8	-3521.5	210.2	-2796.8	210.2	-518.658		1587	5.08682e-07	1.40971e-10	1.72627e-16	5.78714e-24	3.46001e-32	2.59661e-42	0	5.08823e-07
329	84.6169	104.176	124.031	153.515	699.464		509	12.7721	7585.73	7280.04	7303.15	3894.08			210.8	-3249.49	210.8	-4391.61	210.8	-2730.2	214.4	-3525.39	210.8	-2954.17	210.8	-565.965		1588	1.01653e-06	3.70089e-10	6.16975e-16	2.81202e-23	2.22201e-31	2.23479e-41	0	1.0169e-06
329.5	80.0311	97.9825	116.815	144.78	658.168		509.5	13.0821	7640.38	7324.39	7345.64	3935.6			211.4	-3388.67	211.4	-4306.31	211.4	-2892.04	215	-3554.31	211.4	-3080.19	211.4	-600.246		1589	1.97949e-06	9.46756e-10	2.14873e-15	1.33146e-22	1.39049e-30	1.87446e-40	0	1.98043e-06
330	72.9083	88.5734	105.32	131.225	596.226		510	13.2036	7658.42	7326.76	7378.02	3965.08			212	-3505.78	212	-4208.84	212	-3037.2	215.6	-3609.01	212	-3166.1	212	-630.45		1590	3.75612e-06	2.36008e-09	7.2921e-15	6.14318e-22	8.47909e-30	1.53199e-39	0	3.75848e-06
330.5	64.5054	78.4001	92.855	116.304	527.393		510.5	13.5067	7693.95	7345.72	7395.46	3984.21			212.6	-3619.68	212.6	-4130.14	212.6	-3173.17	216.2	-3637.34	212.6	-3250.99	212.6	-674.873		1591	6.94516e-06	5.73284e-09	2.41145e-14	2.76194e-21	5.03831e-29	1.22009e-38	0	6.95089e-06
331	54.7535	66.7821	78.5904	99.2776	448.923		511	13.5723	7666.06	7325.9	7387.2	4000.76			213.2	-3702.88	213.2	-4043.72	213.2	-3288.37	216.8	-3654.7	213.2	-3342.1	213.2	-728.544		1592	1.25135e-05	1.35697e-08	7.7707e-14	1.21002e-20	2.91726e-28	9.46857e-38	0	1.25271e-05
331.5	45.1108	55.5361	65.1924	82.8149	373.468		511.5	13.7022	7659.18	7309.26	7368.52	3997.15			213.8	-3788.13	213.8	-3981.16	213.8	-3383.27	217.4	-3685.58	213.8	-3428.51	213.8	-786.475		1593	2.19702e-05	3.12985e-08	2.44004e-13	5.16564e-20	1.64597e-27	7.16032e-37	0	2.20015e-05
332	35.5876	43.7862	51.7097	65.8763	295.689		512	13.8219	7592.34	7259.82	7316.44	3995.55			214.4	-3864.58	214.4	-3929.36	214.4	-3465.57	218	-3690.84	214.4	-3499.92	214.4	-840.949		1594	3.75875e-05	7.03452e-08	7.46604e-13	2.14888e-19	9.04952e-27	5.27638e-36	0	3.76579e-05
332.5	27.1366	33.6899	39.5782	50.9269	228.653		512.5	13.9728	7537.09	7194.17	7262.93	3967.1			215	-3929.94	215	-3888.28	215	-3534.19	218.6	-3690.17	215	-3557.05	215	-896.726		1595	6.26627e-05	1.54064e-07	2.22607e-12	8.71077e-19	4.84824e-26	3.78874e-35	0	6.28167e-05
333	19.9478	24.765	29.1697	37.9796	169.823		513	14.2344	7466.1	7120.04	7179.87	3941.66			215.6	-3968.73	215.6	-3835.66	215.6	-3587.28	219.2	-3692.44	215.6	-3567.81	215.6	-940.384		1596	0.000101796	3.28794e-07	6.46761e-12	3.44078e-18	2.53103e-25	2.651e-34	0	0.000102125
333.5	14.0938	17.7567	20.6902	27.7043	123.392		513.5	14.2427	7411.62	7046.68	7090.83	3907.85			216.2	-4019.18	216.2	-3804.35	216.2	-3620.63	219.8	-3679.67	216.2	-3590.31	216.2	-993.69		1597	0.000161141	6.83756e-07	1.83107e-11	1.32438e-17	1.28756e-24	1.80751e-33	1.4013e-45	0.000161825
334	9.2788	11.6913	13.8394	19.0506	83.9818		514	14.0643	7279.32	6935.13	7013.06	3869.93			216.8	-4058.37	216.8	-3773.63	216.8	-3635.74	220.4	-3620.63	216.8	-3618.07	216.8	-1046.32		1598	0.000248565	1.38559e-06	5.05149e-11	4.96733e-17	6.38254e-24	1.2009e-32	1.4013e-44	0.00024995
334.5	5.5077	7.2034	8.5942	12.4685	53.9288		514.5	14.0649	7176.31	6850.74	6885.99	3824.67			217.4	-4068.19	217.4	-3737.25	217.4	-3634.04	221	-3526.25	217.4	-3635.37	217.4	-1093.5		1599	0.000373618	2.73605e-06	1.35797e-10	1.81547e-16	3.08301e-23	7.7748e-32	1.23314e-43	0.000376354
335	2.8623	3.8828	4.7995	7.6511	32.2552		515	14.3451	7034.22	6738.77	6783.21	3784.78			218	-4054.68	218	-3696.38	218	-3614.83	221.6	-3304.2	218	-3640.19	218	-1136.27		1600	0.000547232	5.26465e-06	3.55729e-10	6.46566e-16	1.45115e-22	4.90487e-31	1.08741e-42	0.000552497
335.5	1.1113	1.716	2.3359	4.5601	18.0701		515.5	14.1633	6910.23	6601.62	6643.88	3702.33			218.6	-4028.63	218.6	-3655.19	218.6	-3577.51	222.2	-3192.75	218.6	-3627.64	218.6	-1167.22		1601	0.000781036	9.87121e-06	9.08034e-10	2.24384e-15	6.65587e-22	3.01523e-30	9.35927e-42	0.000790909
336	-0.0604	0.25	0.6783	2.5366	8.8435		516	14.3351	6773.53	6463.78	6505.54	3639.44			219.2	-3974.45	219.2	-3605.75	219.2	-3525.89	222.8	-3093.19	219.2	-3572.12	219.2	-1182.03		1602	0.00108624	1.80354e-05	2.25861e-09	7.58797e-15	2.97477e-21	1.80622e-29	7.84867e-41	0.00110428
336.5	-0.7499	-0.5564	-0.2566	1.345	3.346		516.5	14.2622	6621.66	6290.93	6355.01	3543.63			219.8	-3901.62	219.8	-3557.15	219.8	-3470.97	223.4	-3005.2	219.8	-3503.32	219.8	-1188.88		1603	0.0014721	3.21099e-05	5.47439e-09	2.50043e-14	1.29556e-20	1.05433e-28	6.41407e-40	0.00150422
337	-1.1002	-0.9736	-0.7217	0.7269	0.6148		517	14.325	6482.91	6155.92	6194.54	3475.65			220.4	-3823.31	220.4	-3517.26	220.4	-3407.21	224	-2940.12	220.4	-3434.07	220.4	-1194.95		1604	0.00194404	5.57067e-05	1.29296e-08	8.02899e-14	5.49816e-20	5.99703e-28	5.10774e-39	0.00199976
337.5	-1.2418	-1.1573	-0.9582	0.4566	-0.6129		517.5	14.1631	6283.72	5975.22	6038.87	3376.6			221	-3737.56	221	-3482.65	221	-3337.55	224.6	-2847.04	221	-3361.57	221	-1194.63		1605	0.00250166	9.4174e-05	2.97572e-08	2.51225e-13	2.2737e-19	3.32394e-27	3.9635e-38	0.00259586
338	-1.3115	-1.2208	-1.0439	0.3598	-1.0889		518	14.0885	6142.87	5841.08	5875.2	3290.95			221.6	-3650.89	221.6	-3450.17	221.6	-3262.24	225.2	-2785.17	221.6	-3284.7	221.6	-1190.53		1606	0.00313694	0.000155135	6.6735e-08	7.65984e-13	9.1623e-19	1.79525e-26	2.99699e-37	0.00329214
338.5	-1.3519	-1.2484	-1.1171	0.3447	-1.2474		518.5	13.9523	5960.22	5672.49	5730.49	3197.76			222.2	-3549.26	222.2	-3419.3	222.2	-3194.1	225.8	-2694.34	222.2	-3194.37	222.2	-1179.75		1607	0.00383301	0.000249027	1.45838e-07	2.27579e-12	3.59775e-18	9.44828e-26	2.20825e-36	0.00408218
339	-1.3708	-1.2302	-1.1071	0.3143	-1.3271		519	13.8923	5835.15	5537.15	5567.22	3116.95			222.8	-3439.81	222.8	-3384.59	222.8	-3124.21	226.4	-2606.64	222.8	-3096.32	222.8	-1172.22		1608	0.00456383	0.000389526	3.10559e-07	6.58872e-12	1.37662e-17	4.84548e-25	1.5855e-35	0.00495367
339.5	-1.3596	-1.2471	-1.0916	0.3103	-1.3322		519.5	13.7039	5647.06	5358.85	5405.46	3034.11			223.4	-3323.79	223.4	-3343.19	223.4	-3050.82	227	-2532.34	223.4	-3000.5	223.4	-1168.13		1609	0.00529511	0.000593722	6.44426e-07	1.85877e-11	5.13278e-17	2.42145e-24	1.10927e-34	0.00588948
340	-1.3554	-1.2333	-1.0591	0.2828	-1.3307		520	13.7601	5487.29	5204.56	5242.75	2945.68			224	-3211.89	224	-3295.7	224	-2973.47	227.6	-2431.83	224	-2903.71	224	-1164.17		1610	0.00598655	0.000881832	1.30304e-06	5.10981e-11	1.86486e-16	1.17916e-23	7.56254e-34	0.00686968
							520.5	13.5578	5311.52	5050.37	5087.78	2863.32			224.6	-3112.87	224.6	-3242.19	224.6	-2904.54	228.2	-2382.25	224.6	-2803.34	224.6	-1154.83		1611	0.00659528	0.00127627	2.56743e-06	1.3688e-10	6.60233e-16	5.59528e-23	5.02403e-33	0.00787412
							521	13.5641	5163.95	4914.29	4952.07	2774.13			225.2	-3002.84	225.2	-3186.51	225.2	-2814.68	228.8	-2324.37	225.2	-2707.98	225.2	-1150.95		1612	0.00708021	0.00179994	4.9294e-06	3.57299e-10	2.27773e-15	2.58719e-22	3.25232e-32	0.00888507
							521.5	13.6975	5016.54	4770.82	4796.1	2691.04			225.8	-2898.12	225.8	-3120.7	225.8	-2713.37	229.4	-2227.94	225.8	-2611.05	225.8	-1143.56		1613	0.00740652	0.00247359	9.22244e-06	9.08823e-10	7.6571e-15	1.16571e-21	2.05158e-31	0.00988933
							522	13.5088	4863.34	4625.94	4664.18	2603.96			226.4	-2792.84	226.4	-3042.46	226.4	-2611.38	230	-2103.36	226.4	-2512.14	226.4	-1129.97		1614	0.00754985	0.00331247	1.68133e-05	2.25259e-09	2.50831e-14	5.1181e-21	1.26108e-30	0.0108791
							522.5	13.4226	4729.57	4498.61	4516.42	2523.37			227	-2688.63	227	-2955.95	227	-2505.43	230.6	-1850.15	227	-2414.64	227	-1111.56		1615	0.00749926	0.00432249	2.98687e-05	5.44053e-09	8.00672e-14	2.18969e-20	7.55351e-30	0.0118516
							523	13.044	4587.04	4374.35	4395.44	2449.35			227.6	-2571.09	227.6	-2864.34	227.6	-2397.4	231.2	-1776.15	227.6	-2316.25	227.6	-1097.85		1616	0.00725862	0.0054963	5.17054e-05	1.28043e-08	2.49048e-13	9.12877e-20	4.40872e-29	0.0128066
							523.5	13.2076	4464.83	4252.26	4254.78	2371.9			228.2	-2462.81	228.2	-2765.05	228.2	-2282.31	231.8	-1718.83	228.2	-2216.74	228.2	-1071.96		1617	0.00684613	0.00681025	8.72189e-05	2.93647e-08	7.54862e-13	3.70849e-19	2.50745e-28	0.0137436
							524	13.1162	4334.3	4126.76	4138.63	2308.31			228.8	-2348.89	228.8	-2657.51	228.8	-2169.84	232.4	-1688.79	228.8	-2112.63	228.8	-1038.4		1618	0.00629205	0.00822263	0.000143364	6.56222e-08	2.2295e-12	1.46804e-18	1.38965e-27	0.0146581
							524.5	13.1287	4221.54	4008.2	4022.55	2237.12			229.4	-2229.64	229.4	-2542.44	229.4	-2055.87	233	-1639.33	229.4	-2005.37	229.4	-1006.15		1619	0.00563501	0.0096742	0.000229629	1.429e-07	6.41658e-12	5.66285e-18	7.50477e-27	0.015539
							525	13.0215	4113.38	3902.6	3926.41	2178.77			230	-2097.41	230	-2420.16	230	-1948.35	233.6	-1496.78	230	-1898.27	230	-973.236		1620	0.0049176	0.0110911	0.000358401	3.03228e-07	1.79951e-11	2.12857e-17	3.94933e-26	0.0163674
							525.5	12.8931	4003.01	3793.34	3824.08	2111.1			230.6	-1962.65	230.6	-2296.27	230.6	-1844.56	234.2	-1394.45	230.6	-1800.25	230.6	-932.625		1621	0.00418184	0.0123905	0.000545088	6.26993e-07	4.91771e-11	7.79643e-17	2.02519e-25	0.0171181
							526	12.7317	3905.11	3703.5	3723.73	2054.58			231.2	-1823.52	231.2	-2167.63	231.2	-1745.42	234.8	-1279.13	231.2	-1694.01	231.2	-893.127		1622	0.00346527	0.0134884	0.000807831	1.26331e-06	1.30956e-10	2.78266e-16	1.01196e-24	0.0177628
							526.5	12.7082	3799.34	3607.17	3628.32	1993.44			231.8	-1688.09	231.8	-2041.94	231.8	-1655.8	235.4	-1194.12	231.8	-1583.03	231.8	-853.168		1623	0.0027981	0.0143083	0.00116662	2.48037e-06	3.39816e-10	9.67786e-16	4.92739e-24	0.0182755
							527	13.0031	3694.22	3516.4	3534.47	1933.55			232.4	-1558.95	232.4	-1920.12	232.4	-1566.3	236	-1127.53	232.4	-1470.32	232.4	-810.526		1624	0.00220163	0.0147901	0.0016417	4.74544e-06	8.59249e-10	3.27985e-15	2.3379e-23	0.0186381
							527.5	12.7936	3617.95	3448.91	3440.64	1890.31			233	-1434.07	233	-1798	233	-1483.6	236.6	-1012.64	233	-1356.2	233	-763.972		1625	0.00168804	0.0148973	0.0022512	8.84692e-06	2.11714e-09	1.08314e-14	1.08091e-22	0.0188454
							528	12.5486	3523.95	3364.2	3372.91	1849.43			233.6	-1315.19	233.6	-1673.19	233.6	-1397.6	237.2	-918.478	233.6	-1247.95	233.6	-715.844		1626	0.00126117	0.0146219	0.00300809	1.60718e-05	5.08317e-09	3.48556e-14	4.86981e-22	0.0189072
							528.5	12.4131	3452.37	3290.49	3300.07	1810.58			234.2	-1204.85	234.2	-1552.25	234.2	-1317.04	237.8	-823.745	234.2	-1141.44	234.2	-663.331		1627	0.00091817	0.0139847	0.00391672	2.84506e-05	1.18926e-08	1.09299e-13	2.13791e-21	0.018848
							529	12.4162	3378.57	3217.51	3230.4	1768.01			234.8	-1102.16	234.8	-1434.8	234.8	-1231.95	238.4	-735.096	234.8	-1041.02	234.8	-610.586		1628	0.00065137	0.0130334	0.00496948	4.90765e-05	2.71128e-08	3.33974e-13	9.14578e-21	0.0187034
							529.5	12.4166	3303.38	3143.69	3162.25	1727.9			235.4	-1004.02	235.4	-1318.64	235.4	-1147.56	239	-648.335	235.4	-946.354	235.4	-559.07		1629	0.000450285	0.0118364	0.00614404	8.24922e-05	6.0232e-08	9.94413e-13	3.81249e-20	0.0185133
							530	12.2445	3242.84	3086.8	3096.36	1685.78			236	-914.246	236	-1205.92	236	-1056.19	239.6	-525.305	236	-856.097	236	-511.302		1630	0.000303322	0.0104746	0.00740207	0.000135116	1.30387e-07	2.8852e-12	1.54865e-19	0.0183152
							530.5	12.0473	3170.88	3024.71	3047.95	1654.26			236.6	-832.886	236.6	-1102.15	236.6	-974.99	240.2	-491.594	236.6	-762.784	236.6	-467.853		1631	0.000199102	0.00903251	0.00868977	0.000215654	2.75043e-07	8.15722e-12	6.12988e-19	0.0181373
							531	11.798	3119.85	2971.56	2982.21	1615.41			237.2	-754.417	237.2	-997.683	237.2	-893.774	240.8	-456.434	237.2	-682.628	237.2	-428.736		1632	0.000127351	0.00758991	0.00994074	0.0003354	5.65354e-07	2.24731e-11	2.36432e-18	0.017994
							531.5	11.8315	3053.95	2914.73	2930.4	1585.47			237.8	-681.17	237.8	-896.581	237.8	-817.411	241.4	-413.56	237.8	-611.678	237.8	-392.691		1633	7.93752e-05	0.00621471	0.0110812	0.000508306	1.13239e-06	6.03309e-11	8.88623e-18	0.0178847
							532	11.8713	3007	2863.33	2865.02	1550.22			238.4	-613.399	238.4	-802.819	238.4	-747.122	242	-375.535	238.4	-549.5	238.4	-361.95		1634	4.82085e-05	0.00495862	0.0120367	0.000750658	2.21018e-06	1.57824e-10	3.2545e-17	0.0177964
							532.5	11.8584	2954.03	2815.27	2816.95	1525.78			239	-552.943	239	-718.552	239	-679.865	242.6	-335.654	239	-487.658	239	-332.077		1635	2.85311e-05	0.00385528	0.0127405	0.00108023	4.20355e-06	4.0231e-10	1.16147e-16	0.0177087
							533	11.6902	2905.13	2767.1	2764.45	1494.73			239.6	-498.171	239.6	-638.225	239.6	-612.922	243.2	-334.599	239.6	-429.794	239.6	-299.903		1636	1.64539e-05	0.00292084	0.0131407	0.00151476	7.79039e-06	9.99321e-10	4.0391e-16	0.0176005
							533.5	11.6917	2859.6	2727.21	2720.61	1470.85			240.2	-452.275	240.2	-568.08	240.2	-555.437	243.8	-332.181	240.2	-374.805	240.2	-272.194		1637	9.24643e-06	0.00215633	0.0132071	0.0020698	1.40688e-05	2.41883e-09	1.36873e-15	0.0174566
							534	11.5935	2808.61	2680.61	2681.68	1444.56			240.8	-411.799	240.8	-504.276	240.8	-501.976	244.4	-313.67	240.8	-321.408	240.8	-244.554		1638	5.06332e-06	0.00155123	0.0129346	0.00275594	2.47578e-05	5.70506e-09	4.51968e-15	0.0172716
							534.5	11.667	2764	2642.27	2643.53	1424.12			241.4	-376.351	241.4	-449.034	241.4	-451.226	245	-300.819	241.4	-273.272	241.4	-217.563		1639	2.7018e-06	0.00108742	0.0123439	0.00357574	4.24544e-05	1.31121e-08	1.4543e-14	0.0170523
							535	11.4515	2709.74	2595.92	2608.71	1398.91			242	-341.532	242	-399.064	242	-409.369	245.6	-270.936	242	-232.679	242	-191.944		1640	1.40484e-06	0.000742797	0.0114792	0.00452082	7.09396e-05	2.93656e-08	4.55988e-14	0.0168152
							535.5	11.3769	2672.84	2559.08	2563.9	1375.83			242.6	-310.528	242.6	-357.101	242.6	-370.046	246.2	-263.81	242.6	-202.734	242.6	-172.785		1641	7.11794e-07	0.000494424	0.0104021	0.00556961	0.000115508	6.40857e-08	1.39319e-13	0.0165824
							536	11.2303	2631.02	2516.8	2523.73	1353.63			243.2	-285.265	243.2	-315.6	243.2	-329.622	246.8	-279.371	243.2	-171.427	243.2	-150.318		1642	3.5143e-07	0.00032069	0.00918523	0.00668633	0.000183269	1.36282e-07	4.14785e-13	0.016376
							536.5	11.2445	2598.78	2480.54	2479.21	1333.66			243.8	-263.419	243.8	-280.399	243.8	-293.478	247.4	-287.182	243.8	-142.178	243.8	-127.567		1643	1.69075e-07	0.000202687	0.0079034	0.0078218	0.000283349	2.82406e-07	1.20335e-12	0.0162117
							537	11.1615	2559.39	2438.72	2444.12	1314.2			244.4	-245.487	244.4	-251.365	244.4	-264.012	248	-283.045	244.4	-116.514	244.4	-105.103		1644	7.92638e-08	0.000124831	0.00662664	0.00891623	0.000426885	5.70247e-07	3.40184e-12	0.0160952
							537.5	11.1796	2526.67	2399.11	2406.46	1292.41			245	-228.921	245	-228.095	245	-234.703	248.6	-213.684	245	-99.8943	245	-86.5769		1645	3.62098e-08	7.49163e-05	0.00541412	0.00990403	0.000626694	1.12204e-06	9.37117e-12	0.0160209
							538	11.3125	2485.31	2370.39	2380.96	1273.97			245.6	-211.882	245.6	-211.509	245.6	-203.704	249.2	-167.333	245.6	-88.8101	245.6	-72.1297		1646	1.61189e-08	4.38112e-05	0.00431041	0.0107201	0.000896511	2.15135e-06	2.51553e-11	0.015973
							538.5	11.0749	2455.39	2349.26	2349.47	1256.36			246.2	-195.016	246.2	-196.228	246.2	-180.624	249.8	-111.826	246.2	-77.1439	246.2	-58.3078		1647	6.99193e-09	2.4966e-05	0.00334399	0.0113068	0.00124972	4.01946e-06	6.57991e-11	0.0159295
							539	10.705	2411.59	2314.22	2329.92	1240.56			246.8	-184.789	246.8	-183.357	246.8	-158.018	250.4	-76.8157	246.8	-72.3347	246.8	-49.1152		1648	2.9554e-09	1.38634e-05	0.00252795	0.0116208	0.00169755	7.31779e-06	1.67713e-10	0.0158675
							539.5	10.4208	2386.17	2289.73	2290.41	1221.53			247.4	-173.763	247.4	-169.575	247.4	-139.409	251	-58.2269	247.4	-70.335	247.4	-44.9969		1649	1.21728e-09	7.50145e-06	0.0018622	0.0116383	0.00224694	1.29822e-05	4.16552e-10	0.0157679
							540	10.5279	2354.44	2258.62	2264.9	1209.57			248	-160.863	248	-158.202	248	-122.141	251.6	-29.9789	248	-67.2138	248	-42.9255		1650	4.88563e-10	3.95527e-06	0.00133672	0.0113579	0.00289811	2.24426e-05	1.00816e-09	0.0156192
							540.5	10.6259	2328.28	2230.65	2222.84	1189.18			248.6	-141.231	248.6	-147.637	248.6	-113.282	252.2	-17.2757	248.6	-57.9459	248.6	-33.3026		1651	1.91076e-10	2.03219e-06	0.000934994	0.010801	0.00364245	3.78053e-05	2.37761e-09	0.0154183
							541	10.6314	2299.16	2195.59	2193.68	1174.87			249.2	-122.178	249.2	-140.713	249.2	-107.975	252.8	-5.8482	249.2	-57.1906	249.2	-30.75		1652	7.28196e-11	1.01743e-06	0.000637285	0.0100089	0.00446096	6.20566e-05	5.464e-09	0.0151702
							541.5	10.3874	2265.29	2163.2	2161.63	1157.34			249.8	-103.169	249.8	-131.87	249.8	-108.079	253.4	0.3551	249.8	-58.0602	249.8	-32.0315		1653	2.70424e-11	4.9637e-07	0.000423267	0.00903776	0.00532377	9.92612e-05	1.22359e-08	0.0148846
							542	10.3932	2244.55	2135.71	2138.48	1148.06			250.4	-84.2656	250.4	-119.894	250.4	-110.545	254	0.3537	250.4	-55.7278	250.4	-30.9656		1654	9.78586e-12	2.35971e-07	0.000273937	0.0079523	0.00619107	0.000154713	2.67004e-08	0.0145723
							542.5	10.2717	2211.07	2106.19	2114.3	1133.07			251	-68.8119	251	-106.867	251	-113.044	254.6	12.2211	251	-52.2284	251	-26.3895		1655	3.45071e-12	1.09312e-07	0.00017276	0.00681837	0.00701564	0.000234979	5.67746e-08	0.0142419
							543	10.2101	2187.12	2081.13	2086.32	1117.84			251.6	-63.036	251.6	-92.4033	251.6	-106.197	255.2	5.3191	251.6	-52.8917	251.6	-24.2101		1656	1.18569e-12	4.93441e-08	0.000106168	0.00569671	0.00774685	0.000347767	1.17638e-07	0.0138977
							543.5	9.9737	2147.84	2052.72	2063.64	1101.1			252.2	-50.4868	252.2	-80.1867	252.2	-104.756	255.8	-22.582	252.2	-52.8854	252.2	-19.741		1657	3.97002e-13	2.17048e-08	6.35764e-05	0.00463792	0.00833563	0.000501536	2.37517e-07	0.0135389
							544	10.0108	2122.96	2027.82	2031.58	1088.25			252.8	-39.2976	252.8	-70.9526	252.8	-96.7029	256.4	-55.4703	252.8	-49.6387	252.8	-13.0305		1658	1.2953e-13	9.30324e-09	3.70984e-05	0.00367941	0.00873992	0.00070481	4.67303e-07	0.0131617
							544.5	9.8921	2087.63	1997.94	2004.44	1075.48			253.4	-30.5481	253.4	-63.1476	253.4	-85.0108	257	-77.5563	253.4	-45.2859	253.4	-6.619		1659	4.11814e-14	3.88568e-09	2.10946e-05	0.00284439	0.00892961	0.000965157	8.95898e-07	0.0127612
							545	9.9079	2056.96	1971.27	1968.58	1061.38			254	-25.8645	254	-53.2617	254	-70.939	257.6	-81.5055	254	-41.6245	254	-1.2872		1660	1.27582e-14	1.58145e-09	1.1688e-05	0.00214267	0.00889023	0.00128789	1.67369e-06	0.0123342
							545.5	9.7982	2022.01	1943.56	1939.48	1046.23			254.6	-23.1304	254.6	-39.2135	254.6	-62.8341	258.2	-81.5055	254.6	-41.6108	254.6	2.8466		1661	3.85152e-15	6.27191e-10	6.31056e-06	0.00157281	0.00862481	0.00167462	3.04681e-06	0.0118816
							546	9.7102	1989.56	1913.91	1904.62	1031.21			255.2	-20.5054	255.2	-30.3262	255.2	-52.3795	258.8	-81.5055	255.2	-37.9216	255.2	5.6526		1662	1.133e-15	2.42382e-10	3.32009e-06	0.00112501	0.00815345	0.00212182	5.4047e-06	0.011409
							546.5	9.7151	1960.66	1883.43	1869.8	1015.82			255.8	-14.0534	255.8	-25.3845	255.8	-44.0398	259.4	-81.5055	255.8	-34.4186	255.8	10.4577		1663	3.24777e-16	9.12759e-11	1.70211e-06	0.00078413	0.00751085	0.00261974	9.34231e-06	0.0109258
							547	9.7164	1928.84	1850.81	1839.4	1000.19			256.4	-8.5033	256.4	-23.214	256.4	-39.0343	260	-81.5055	256.4	-31.0555	256.4	13.6712		1664	9.07185e-17	3.3494e-11	8.5032e-07	0.00053257	0.00674206	0.00315183	1.57359e-05	0.0104431
							547.5	9.61	1904.36	1821.69	1810.49	983.647			257	-3.5004	257	-21.2504	257	-33.6785			257	-23.7146	257	15.9784		1665	2.46923e-17	1.19766e-11	4.13935e-07	0.00035247	0.00589728	0.00369507	2.58278e-05	0.00997106
							548	9.391	1873.89	1788.2	1787.78	969.109			257.6	1.6576	257.6	-18.3584	257.6	-31.158			257.6	-17.4129	257.6	15.9797		1666	6.54913e-18	4.17309e-12	1.96353e-07	0.000227312	0.00502651	0.00422122	4.13082e-05	0.00951656
							548.5	9.2545	1842.56	1755.19	1753.78	951.325			258.2	4.6393	258.2	-16.3164	258.2	-30.028			258.2	-10.5277	258.2	19.3511		1667	1.69263e-18	1.41689e-12	9.07608e-08	0.00014285	0.00417482	0.00469905	6.43787e-05	0.00908119
							549	9.2708	1804.03	1722.38	1716.56	932.747			258.8	7.7287	258.8	-14.2148	258.8	-28.7663			258.8	-3.5044	258.8	22.6128		1668	4.2628e-19	4.68782e-13	4.08804e-08	8.74764e-05	0.00337881	0.00509727	9.77695e-05	0.00866137
							549.5	9.1089	1768.31	1692.96	1695.45	919.723			259.4	10.9677	259.4	-12.033	259.4	-27.5377			259.4	3.6109	259.4	25.8701		1669	1.04613e-19	1.51134e-13	1.79427e-08	5.21986e-05	0.00266469	0.00538791	0.000144684	0.0082495
							550	9.1845	1724.44	1653.84	1658.93	901.31			260	14.3511	260	-9.7785	260	-26.3935			260	10.7925	260	29.1603		1670	2.50166e-20	4.74796e-14	7.67389e-09	3.03517e-05	0.00204778	0.00554957	0.000208638	0.00783635
							550.5	8.9877	1692.75	1619.18	1626.76	884.883																1671	5.82947e-21	1.45348e-14	3.19816e-09	1.71974e-05	0.00153348	0.00556998	0.000293171	0.00741383
							551	9.0067	1654.91	1580.35	1588.68	866.692																1672	1.32369e-21	4.33577e-15	1.29879e-09	9.49504e-06	0.00111899	0.00544758	0.000401426	0.00697749
							551.5	8.8784	1632.19	1552.01	1552.33	849.447																1673	2.92885e-22	1.26032e-15	5.13966e-10	5.10843e-06	0.000795668	0.0051917	0.000535606	0.00652808
							552	8.8581	1589.95	1515.27	1516.08	832.394																1674	6.31488e-23	3.56984e-16	1.98192e-10	2.67814e-06	0.000551306	0.00482138	0.000696371	0.00607173
							552.5	8.7713	1554.46	1487.32	1478.18	812.425																1675	1.32675e-23	9.8531e-17	7.4472e-11	1.36816e-06	0.000372228	0.00436303	0.000882251	0.00561888
							553	8.6255	1513.71	1453.45	1446.71	796.237																1676	2.71624e-24	2.65005e-17	2.72681e-11	6.81073e-07	0.000244896	0.00384735	0.00108918	0.0051821
							553.5	8.5838	1479.14	1423.51	1413.03	777.464																1677	5.41879e-25	6.94527e-18	9.72912e-12	3.30375e-07	0.000157004	0.0033059	0.00131027	0.00477351
							554	8.3939	1446.22	1384.44	1379.29	761.089																1678	1.0534e-25	1.7737e-18	3.38258e-12	1.56163e-07	9.80829e-05	0.00276806	0.00153596	0.00440226
							554.5	8.2106	1406.69	1345.54	1343.97	741.882																1679	1.99544e-26	4.41396e-19	1.14598e-12	7.19286e-08	5.9708e-05	0.00225847	0.0017545	0.00407276
							555	8.1716	1372.41	1305.73	1306.69	723.18																1680	3.68334e-27	1.07036e-19	3.78323e-13	3.22837e-08	3.54183e-05	0.00179561	0.00195292	0.00378398
							555.5	8.0888	1331.7	1267.27	1272.79	704.381																1681	6.6252e-28	2.52924e-20	1.21704e-13	1.41195e-08	2.04729e-05	0.00139111	0.00211822	0.00352982
							556	8.1511	1294.46	1230.81	1232.93	683.76																1682	1.16122e-28	5.82379e-21	3.81506e-14	6.01744e-09	1.15315e-05	0.0010502	0.00223878	0.00330051
							556.5	8.0279	1256.75	1195.8	1200.73	665.725																1683	1.98327e-29	1.3067e-21	1.16534e-14	2.49896e-09	6.32918e-06	0.000772562	0.00230573	0.00308463
							557	7.9734	1222.67	1164	1165.53	646.29																1684	3.30071e-30	2.85694e-22	3.46866e-15	1.01126e-09	3.38505e-06	0.000553799	0.00231399	0.00287118
							557.5	7.904	1190.5	1133.2	1137.4	630.02																1685	5.35288e-31	6.08672e-23	1.00607e-15	3.9877e-10	1.76416e-06	0.000386836	0.00226292	0.00265153
							558	7.7395	1155.65	1100.55	1102.34	610.283																1686	8.4591e-32	1.26363e-23	2.84345e-16	1.53228e-10	8.95919e-07	0.000263304	0.00215643	0.00242063
							558.5	7.5097	1120.48	1063.93	1069.25	592.175																1687	1.30262e-32	2.55632e-24	7.83108e-17	5.73731e-11	4.43357e-07	0.00017464	0.00200242	0.0021775
							559	7.6098	1093.51	1037.16	1041.21	576.56																1688	1.95463e-33	5.03922e-25	2.10161e-17	2.09332e-11	2.13794e-07	0.000112872	0.00181188	0.00192497
							559.5	7.4972	1051.62	1002.63	1006.48	558.917																1689	2.85803e-34	9.67984e-26	5.49591e-18	7.44248e-12	1.0046e-07	7.10857e-05	0.00159758	0.00166876
							560	7.4548	1022.18	974.581	973.014	539.767																1690	4.07218e-35	1.81188e-26	1.4005e-18	2.57843e-12	4.59985e-08	4.3625e-05	0.00137261	0.00141629
							560.5	7.3295	986.7	940.64	945.06	524.316																1691	5.65382e-36	3.3048e-27	3.47761e-19	8.70461e-13	2.05235e-08	2.60882e-05	0.00114919	0.0011753
							561	7.2106	961.152	916.103	914.902	506.922																1692	7.64914e-37	5.87377e-28	8.41463e-20	2.86351e-13	8.9231e-09	1.52023e-05	0.000937541	0.000952752
							561.5	7.2062	928.597	884.695	888.344	492.792																1693	1.00841e-37	1.01729e-28	1.98402e-20	9.17918e-14	3.78038e-09	8.63236e-06	0.000745323	0.00075396
							562	7.0555	898.779	858.393	858.728	476.13																1694	1.29545e-38	1.71683e-29	4.55838e-21	2.86725e-14	1.56067e-09	4.77646e-06	0.000577371	0.000582149
							562.5	6.9462	870.597	829.486	832.351	462.049																1695	1.62166e-39	2.82336e-30	1.02054e-21	8.72734e-15	6.27829e-10	2.57536e-06	0.000435834	0.00043841
							563	6.8447	843.385	804.654	806.807	447.063																1696	1.97811e-40	4.52441e-31	2.22643e-22	2.58854e-15	2.46109e-10	1.35309e-06	0.000320584	0.000321938
							563.5	6.8589	816.915	777.699	779.165	432.304																1697	2.35124e-41	7.065e-32	4.73306e-23	7.48139e-16	9.40093e-11	6.92737e-07	0.000229784	0.000230477
							564	6.6776	787.288	750.923	755.075	418.045																1698	2.72272e-42	1.07502e-32	9.80462e-24	2.10701e-16	3.4992e-11	3.45595e-07	0.000160492	0.000160837
							564.5	6.6186	761.698	726.026	727.878	403.562																1699	3.06884e-43	1.59397e-33	1.97913e-24	5.78237e-17	1.26918e-11	1.68005e-07	0.00010923	0.000109398
							565	6.413	736.126	701.519	705.302	391.23																1700	3.36312e-44	2.30302e-34	3.89291e-25	1.54633e-17	4.48572e-12	7.95853e-08	7.24412e-05	7.25208e-05
							565.5	6.4123	712.166	677.67	678.774	376.385																1701	4.2039e-45	3.24244e-35	7.46158e-26	4.02951e-18	1.54489e-12	3.67366e-08	4.68151e-05	4.68518e-05
							566	6.3239	689.298	655.607	657.867	363.923																1702	0	4.44837e-36	1.39361e-26	1.0232e-18	5.18464e-13	1.65242e-08	2.9481e-05	2.94975e-05
							566.5	6.2864	664.273	633.123	635.589	350.808																1703	0	5.94683e-37	2.53635e-27	2.53175e-19	1.69549e-13	7.24267e-09	1.80906e-05	1.80979e-05
							567	6.1896	642.687	612.466	616.49	339.577																1704	0	7.74687e-38	4.49813e-28	6.10435e-20	5.40292e-14	3.09337e-09	1.08173e-05	1.08204e-05
							567.5	6.0087	620.396	590.251	594.144	326.684																1705	0	9.83383e-39	7.77339e-29	1.43421e-20	1.67771e-14	1.28742e-09	6.30295e-06	6.30424e-06
							568	5.9884	596.085	569.089	574.024	315.57																1706	0	1.2164e-39	1.30902e-29	3.28355e-21	5.07646e-15	5.22115e-10	3.57868e-06	3.5792e-06
							568.5	5.8683	581.184	552.591	553.732	305.772																1707	0	1.46616e-40	2.148e-30	7.32535e-22	1.49679e-15	2.06332e-10	1.97996e-06	1.98017e-06
							569	5.7133	558.207	532.275	534.157	295.834																1708	0	1.72206e-41	3.43464e-31	1.59246e-22	4.30047e-16	7.94553e-11	1.06745e-06	1.06753e-06
							569.5	5.4929	540.183	512.526	512.864	285.243																1709	0	1.97023e-42	5.35158e-32	3.37339e-23	1.204e-16	2.9815e-11	5.60781e-07	5.60811e-07
							570	5.4233	519.577	494.774	495.302	274.591																1710	0	2.20004e-43	8.12531e-33	6.96336e-24	3.28469e-17	1.09019e-11	2.87075e-07	2.87086e-07
							570.5	5.4197	503.06	478.689	480.208	264.242																1711	0	2.38221e-44	1.20213e-33	1.40064e-24	8.73205e-18	3.88442e-12	1.43203e-07	1.43207e-07
							571	5.273	484.744	461.8	463.615	254.053																1712	0	2.8026e-45	1.73309e-34	2.74531e-25	2.26201e-18	1.34867e-12	6.9609e-08	6.96104e-08
							571.5	5.2102	465.95	445.421	448.394	246.368																1713	0	0	2.4347e-35	5.24338e-26	5.7099e-19	4.56289e-13	3.29712e-08	3.29716e-08
							572	5.0927	450.787	429.869	431.349	238.336																1714	0	0	3.33293e-36	9.75858e-27	1.40449e-19	1.50429e-13	1.52181e-08	1.52182e-08
							572.5	5.0281	435.036	416.131	418.737	231.247																1715	0	0	4.44592e-37	1.76977e-27	3.36639e-20	4.83256e-14	6.84446e-09	6.84451e-09
							573	4.9424	421.132	402.108	403.086	221.976																1716	0	0	5.77901e-38	3.12755e-28	7.86259e-21	1.51279e-14	2.99968e-09	2.9997e-09
							573.5	4.8794	405.707	387.301	390.137	213.965																1717	0	0	7.31983e-39	5.38577e-29	1.78946e-21	4.61463e-15	1.28105e-09	1.28106e-09
							574	4.7928	391.065	373.045	375.163	205.318																1718	0	0	9.03449e-40	9.03745e-30	3.96858e-22	1.37167e-15	5.33108e-10	5.33109e-10
							574.5	4.6373	377.129	359.172	362.818	198.635																1719	0	0	1.08658e-40	1.47775e-30	8.57637e-23	3.97301e-16	2.16181e-10	2.16182e-10
							575	4.553	362.925	346.235	348.232	191.172																1720	0	0	1.2735e-41	2.35456e-31	1.80604e-23	1.12136e-16	8.54234e-11	8.54236e-11
							575.5	4.4918	351.459	334.263	336.157	184.788																1721	0	0	1.45455e-42	3.65574e-32	3.70602e-24	3.08408e-17	3.28921e-11	3.28921e-11
							576	4.3761	338.4	322.089	323.664	177.999																1722	0	0	1.61149e-43	5.53091e-33	7.41043e-25	8.26537e-18	1.23413e-11	1.23413e-11
							576.5	4.26	327.699	311.22	313.186	171.762																1723	0	0	1.82169e-44	8.15406e-34	1.44389e-25	2.15851e-18	4.5122e-12	4.5122e-12
							577	4.1034	314.29	300.383	303.102	166																1724	0	0	1.4013e-45	1.1714e-34	2.74146e-26	5.49291e-19	1.60757e-12	1.60757e-12
							577.5	3.9668	302.18	290.476	294.566	160.067																1725	0	0	0	1.63981e-35	5.07206e-27	1.36209e-19	5.58095e-13	5.58095e-13
							578	4.0067	294.691	281.082	283.101	154.35																1726	0	0	0	2.23686e-36	9.14414e-28	3.29128e-20	1.888e-13	1.888e-13
							578.5	3.8439	283.626	270.968	272.096	149.094																1727	0	0	0	2.9733e-37	1.60641e-28	7.74962e-21	6.22372e-14	6.22372e-14
							579	3.8283	273.408	261.408	261.54	144.293																1728	0	0	0	3.85119e-38	2.74996e-29	1.77808e-21	1.99919e-14	1.99919e-14
							579.5	3.7574	263.763	252.299	252.923	139.341																1729	0	0	0	4.86078e-39	4.58725e-30	3.97537e-22	6.25771e-15	6.25771e-15
							580	3.6439	255.037	242.756	245.872	134.803																1730	0	0	0	5.97823e-40	7.45649e-31	8.66084e-23	1.90867e-15	1.90867e-15
							580.5	3.6255	246.874	234.42	236.779	129.786																1731	0	0	0	7.1647e-41	1.18106e-31	1.83865e-23	5.67288e-16	5.67288e-16
							581	3.4612	238.354	226.371	230.612	125.568																1732	0	0	0	8.36715e-42	1.82291e-32	3.80357e-24	1.64298e-16	1.64298e-16
							581.5	3.3942	230.957	220.538	222.488	120.763																1733	0	0	0	9.51482e-43	2.74166e-33	7.66728e-25	4.63676e-17	4.63676e-17
							582	3.2223	224.206	213.873	215.902	117.547																1734	0	0	0	1.05097e-43	4.01807e-34	1.50607e-25	1.27513e-17	1.27513e-17
							582.5	3.1557	216.744	206.839	207.531	113.333																1735	0	0	0	1.12104e-44	5.73822e-35	2.88275e-26	3.41703e-18	3.41703e-18
							583	3.0824	209.866	200.244	200.777	109.954																1736	0	0	0	1.4013e-45	7.98533e-36	5.3768e-27	8.92276e-19	8.92276e-19
							583.5	3.0091	202.075	193.419	194.76	106.107																1737	0	0	0	0	1.08284e-36	9.77229e-28	2.27042e-19	2.27042e-19
							584	2.9687	196.428	187.007	188.689	102.575																1738	0	0	0	0	1.43084e-37	1.73071e-28	5.62947e-20	5.62947e-20
							584.5	2.8474	189.316	180.317	182.532	99.2051																1739	0	0	0	0	1.84236e-38	2.98681e-29	1.36015e-20	1.36015e-20
							585	2.7826	183.664	174.941	176.726	95.9161																1740	0	0	0	0	2.3116e-39	5.02282e-30	3.20228e-21	3.20228e-21
							585.5	2.7216	177.104	169.572	171.66	93.342																1741	0	0	0	0	2.82624e-40	8.23082e-31	7.34663e-22	7.34663e-22
							586	2.7598	171.558	164.149	166.396	90.9366																1742	0	0	0	0	3.36704e-41	1.3143e-31	1.64238e-22	1.64238e-22
							586.5	2.5635	166.952	159.983	160.268	87.8434																1743	0	0	0	0	3.90962e-42	2.04503e-32	3.57778e-23	3.57778e-23
							587	2.5308	162.485	154.503	155.277	84.6128																1744	0	0	0	0	4.4281e-43	3.10072e-33	7.59469e-24	7.59469e-24
							587.5	2.3277	157.602	150.047	150.883	81.8202																1745	0	0	0	0	4.90455e-44	4.58122e-34	1.57095e-24	1.57095e-24
							588	2.4489	152.413	144.624	146.486	79.3615																1746	0	0	0	0	5.60519e-45	6.59561e-35	3.16643e-25	3.16643e-25
							588.5	2.338	146.721	140.543	142.19	77.4233																1747	0	0	0	0	0	9.25305e-36	6.21919e-26	6.21919e-26
							589	2.3779	141.954	136.416	137.408	74.9515																1748	0	0	0	0	0	1.26494e-36	1.19029e-26	1.19029e-26
							589.5	2.2224	137.94	132.627	133.087	72.7473																1749	0	0	0	0	0	1.68504e-37	2.21987e-27	2.21987e-27
							590	2.1982	133.965	128.109	128.498	70.0166																1750	0	0	0	0	0	2.1873e-38	4.03421e-28	4.03421e-28
							590.5	2.0587	129.815	124.032	124.982	68.4245
							591	2.0051	125.77	120.586	121.248	66.4908
							591.5	1.9518	122.431	117.305	117.845	64.5747
							592	1.9566	118.507	113.138	113.814	62.045
							592.5	1.9266	115.065	109.437	110.396	60.3061
							593	1.866	111.152	105.717	107.216	58.5494
							593.5	1.8027	107.35	101.75	103.4	56.3909
							594	1.7939	104.45	98.8745	99.8467	55.1221
							594.5	1.7062	100.723	96.4562	96.7983	53.5258
							595	1.6431	97.9058	94.0208	94.2558	52.4486
							595.5	1.6346	95.0808	90.8387	91.4808	50.3612
							596	1.569	91.5664	87.3416	88.2938	48.9508
							596.5	1.5798	89.5492	84.9099	85.7103	47.1207
							597	1.5066	86.4282	82.4235	82.6908	46.0837
							597.5	1.5024	84.2739	79.8742	80.2491	44.3486
							598	1.415	80.8009	76.806	77.6148	42.784
							598.5	1.3835	78.204	74.2648	75.3238	41.1372
							599	1.3772	75.57	71.8602	73.0617	40.0157
							599.5	1.3182	73.2055	69.5461	70.3997	38.7098
							600	1.321	70.9986	67.3535	68.1655	37.6804

## Sheet: Figure 4
Fig 4A, scattering in time													Fig 4B											Fig 4C, GFP fluorescence in time													Fig 4E, conc kinetics								Fig 4F, seed kinetics
wavelength	buffer	GFP 0h	GFP 3h	GFP 6h	GFP 9h	GFP 24h	GFP-MED15CC 0h	GFP-MED15CC 3h	GFP-MED15CC 6h	GFP-MED15CC 9h	GFP-MED15CC 24h		wavelength	0h	wavelength	3h	wavelength	6h	wavelength	9h	wavelength	24h		wavelength	buffer	GFP 0h	GFP 3h	GFP 6h	GFP 9h	GFP 24h	GFP-MED15CC 0h	GFP-MED15CC 3h	GFP-MED15CC 6h	GFP-MED15CC 9h	GFP-MED15CC 24h		Time (h)	5 uM			25 uM				Time (h)	-seeds			+PrLD seeds
320	-1.6512	-1.5256	-1.17	-0.9929	-1.4611	-0.0175	-1.5036	-1.7421	-1.986	-2.5415	-1.0945		200	-344.114	200	1700.06	200	3164.71	200	2336.8	200	5135.19		500	7.6448	4788.35	4394.69	3967.98	4227.29	4634.46	4576.52	4131.88	3501.48	2449.55	2271.56		0	0.105247	0.105697	0.000222493	0.0315561	0.0342415	0.0314585		0	0.105247	0.105697	0.000222493	0.14962
320.5	0.0283	0.5814	0.9267	1.0742	1.6006	3.234	1.0057	2.8284	7.2735	11.8665	12.7772		200.6	-954.167	200.6	1200.85	200.6	2681.74	200.6	2066.66	200.6	4562.42		500.5	7.8992	4985.74	4584.01	4140.62	4403.49	4826.83	4777.76	4311.3	3648.71	2556.86	2378.3		0.5	0.137613	0.138642	-0.000901682	0.0914372	0.120174	0.14635		0.5	0.137613	0.138642	-0.000901682	0.691167
321	1.4179	2.3412	2.7003	2.8145	4.1758	6.0128	3.0947	6.6759	15.042	23.9621	24.4767		201.2	-1569.15	201.2	701.386	201.2	2201.25	201.2	1797.36	201.2	3989.02		501	8.1455	5183.96	4773.98	4313.26	4579.59	5018.66	4980.08	4490.62	3794.48	2662.8	2484.77		1	0.163196	0.180186	0.119385	0.280084	0.358741	0.578504		1	0.163196	0.180186	0.119385	0.844507
321.5	3.405	4.8091	5.1256	5.209	7.7115	9.6657	6.0566	11.9968	25.9538	40.8128	40.6353		201.8	-2188.53	201.8	201.814	201.8	1722.4	201.8	1529.62	201.8	3414.87		501.5	8.4564	5374.9	4958.39	4485.8	4756.25	5214.82	5173.02	4671.17	3952.26	2779.67	2593.14		1.5	0.207938	0.221499	0.131282	0.726032	0.815365	0.923248		1.5	0.207938	0.221499	0.131282	0.897873
322	6.8799	9.0472	9.2011	9.3215	13.7746	16.0777	11.1551	20.9953	44.11	69.4519	67.9706		202.4	-2809.18	202.4	-297.535	202.4	1242.31	202.4	1265.03	202.4	2839.93		502	8.8	5561.02	5145.83	4673.73	4938.52	5418.45	5378.02	4861.33	4107.67	2895.26	2712.03		2	0.260694	0.272561	0.248838	0.99591	0.989909	1		2	0.260694	0.272561	0.248838	0.922883
322.5	10.9247	14.0851	14.0485	14.13	21.2261	23.4997	17.0682	31.815	65.9716	103.269	99.9836		203	-3389.14	203	-794.33	203	736.617	203	1003.16	203	2268.6		502.5	8.9465	5787.61	5343	4824.16	5116.38	5615.52	5592.31	5011.71	4275.29	3021.7	2808.1		2.5	0.329588	0.360804	0.518547	1	1	0.942343		2.5	0.329588	0.360804	0.518547	0.905746
323	16.5146	21.0048	20.897	20.8396	31.3434	33.6854	25.192	46.0853	94.4755	148.512	142.294		203.6	-3839.18	203.6	-1206.27	203.6	254.734	203.6	635.489	203.6	1700.22		503	9.3764	5973.86	5547.17	5021.8	5306.35	5809.16	5791.6	5214.43	4422.4	3137.3	2937.57		3	0.489533	0.462832	0.711804	0.981978	0.981494	0.971657		3	0.489533	0.462832	0.711804	0.897128
323.5	22.4408	28.758	28.5131	28.3071	42.6794	44.7482	33.9756	62.4736	127.357	198.225	189.441		204.2	-4166.83	204.2	-1569.47	204.2	-301.9	204.2	291.406	204.2	1114.05		503.5	9.9418	6180.16	5699.93	5149.38	5460.72	5971.94	5939.04	5348.95	4576.44	3255.83	3016.42		4	0.655488	0.618234	0.853431	0.98676	0.956472	0.967884		4	0.655488	0.618234	0.853431	0.902335
324	30.6326	38.925	38.9536	38.4422	57.3993	59.3753	46.0944	83.8475	169.482	264.587	250.747		204.8	-4438.02	204.8	-1932.64	204.8	-808.097	204.8	-13.1069	204.8	556.954		504	10.1936	6380.82	5861.32	5317.09	5635.69	6150.96	6108.9	5525.98	4712.17	3355.49	3138.77		5	0.833188	0.795876	1	0.97417	0.960713	0.873484		5	0.833188	0.795876	1	0.948729
324.5	39.0734	49.4723	49.6787	48.9415	73.0016	74.5944	58.6947	107.026	214.782	333.486	315.491		205.4	-4622.22	205.4	-2248.16	205.4	-1228.96	205.4	-343.554	205.4	41.902		504.5	10.4734	6558.39	5990.19	5429.33	5786.94	6308.36	6250.09	5662.4	4853.42	3463.78	3221.06		6	0.940034	0.891802	0.985306	0.953011	0.956082	0.925652		6	0.940034	0.891802	0.985306
325	48.2712	60.991	61.6503	60.6842	90.3345	91.2311	72.8076	132.332	262.621	409.269	385.322		206	-4741.92	206	-2532.52	206	-1598.72	206	-692.106	206	-424.41		505	10.7183	6729.63	6147	5564.75	5942.14	6473.85	6437.39	5817.22	4978.4	3553.2	3326.94		7	0.962843	0.948873	0.924308	0.940736	0.942606	0.789304		7	0.962843	0.948873	0.924308	0.967793
325.5	57.4071	72.1514	72.6762	71.6745	107.036	107.436	85.94	157.001	309.237	481.021	452.702		206.6	-4792.62	206.6	-2782	206.6	-1961.52	206.6	-1063.7	206.6	-820.994		505.5	11.0678	6845.5	6279.56	5682.48	6072.4	6607.45	6584.57	5958	5096.71	3645.32	3407.35		8	1	0.896483	0.920085	0.737249	0.938591			8	1	0.896483	0.920085
326	66.7705	83.483	84.0753	83.1368	124.422	123.797	99.561	181.983	356.011	554.942	520.466		207.2	-4818.61	207.2	-2980.71	207.2	-2261.66	207.2	-1425.46	207.2	-1218.11		506	11.2981	7020.81	6433.49	5806.78	6199.39	6767.92	6761.97	6087.6	5229.41	3741.52	3497.01		9	0.94106	1	0.812061	0.792943	0.945716			9	0.94106	1	0.812061	1
326.5	75.6216	93.8532	93.8822	92.9469	139.369	138.557	111.781	204.063	397.181	620.068	579.844		207.8	-4798.15	207.8	-3136.35	207.8	-2496.23	207.8	-1731.34	207.8	-1574.14		506.5	11.5614	7130.15	6571.47	5926.76	6314.4	6899.07	6886.34	6213.94	5331.38	3835.84	3588.21
327	82.0368	101.688	102.196	100.765	151.877	149.511	120.818	221.58	429.892	670.372	625.965		208.4	-4792.94	208.4	-3281.83	208.4	-2678.59	208.4	-2016.69	208.4	-1875.55		507	11.7988	7275.95	6686.75	6014.37	6418.31	7029.92	7003.1	6308.36	5441.94	3935.61	3659.55
327.5	86.4248	107.085	107.858	106.102	160.211	157.149	127.317	232.895	450.223	705.388	655.279		209	-4776.87	209	-3426.21	209	-2796.45	209	-2272.88	209	-2136.93		507.5	12.2067	7347.02	6775.88	6111.3	6516.85	7117.47	7095.08	6404.55	5511.89	3999.95	3741.86
328	87.9365	108.805	110.418	108.305	164.59	159.8	129.44	237.691	458.776	717.345	665.634		209.6	-4763.47	209.6	-3568.68	209.6	-2892.87	209.6	-2491.42	209.6	-2367.43		508	12.3912	7456.66	6855.26	6171.39	6605.28	7194.78	7172.94	6471.29	5605.67	4075.94	3795.45
328.5	87.6506	108.324	110.127	108.336	164.536	159.305	129.308	236.786	455.27	716.019	660.347		210.2	-4704.61	210.2	-3685.83	210.2	-3014.04	210.2	-2681.86	210.2	-2556.47		508.5	12.7261	7523.01	6937.66	6250.6	6678.98	7248.24	7248.48	6538.23	5664.43	4116.94	3859.63
329	84.6169	104.176	106.619	104.448	159.587	153.515	124.031	229.152	439.658	688.774	635.725		210.8	-4625.64	210.8	-3751.9	210.8	-3145.36	210.8	-2848.65	210.8	-2730.2		509	12.7721	7585.73	6992.22	6290.4	6735.33	7303.15	7280.04	6591.29	5730.65	4179.8	3894.08
329.5	80.0311	97.9825	101.077	98.6947	150.676	144.78	116.815	216.172	412.984	649.339	597.757		211.4	-4541.33	211.4	-3758.74	211.4	-3257.85	211.4	-2982.84	211.4	-2892.04		509.5	13.0821	7640.38	7029.87	6335.07	6770.06	7345.64	7324.39	6625.39	5764.45	4208.47	3935.6
330	72.9083	88.5734	92.1331	89.5666	137.006	131.225	105.32	196.499	374.676	587.589	541.745		212	-4454.85	212	-3719.73	212	-3345.6	212	-3095.11	212	-3037.2		510	13.2036	7658.42	7036.23	6352.87	6787.08	7378.02	7326.76	6652.63	5788.44	4246.23	3965.08
330.5	64.5054	78.4001	81.5548	79.4017	121.396	116.304	92.855	174.222	330.769	520.085	479.47		212.6	-4375.41	212.6	-3730.32	212.6	-3404.48	212.6	-3194.61	212.6	-3173.17		510.5	13.5067	7693.95	7041.7	6357.36	6784.08	7395.46	7345.72	6642.02	5799.79	4258.06	3984.21
331	54.7535	66.7821	69.4517	67.7265	103.782	99.2776	78.5904	148.571	282.268	444.03	408.629		213.2	-4288.67	213.2	-3724.98	213.2	-3451.01	213.2	-3268.39	213.2	-3288.37		511	13.5723	7666.06	7025.19	6345.95	6777.34	7387.2	7325.9	6638.7	5794.63	4264.46	4000.76
331.5	45.1108	55.5361	57.5969	56.2568	86.4289	82.8149	65.1924	123.42	234.492	368.685	339.71		213.8	-4195.81	213.8	-3711.52	213.8	-3488.37	213.8	-3325.58	213.8	-3383.27		511.5	13.7022	7659.18	7001.49	6312.72	6758.22	7368.52	7309.26	6603.59	5792.57	4265.31	3997.15
332	35.5876	43.7862	45.8162	44.6651	68.4558	65.8763	51.7097	97.6216	186.127	292.942	269.12		214.4	-4114.31	214.4	-3676.14	214.4	-3536.3	214.4	-3387.06	214.4	-3465.57		512	13.8219	7592.34	6964.23	6271.36	6727.98	7316.44	7259.82	6575.51	5755.38	4250.41	3995.55
332.5	27.1366	33.6899	35.2871	34.4297	52.7841	50.9269	39.5782	75.4487	143.829	225.785	208.218		215	-4053.16	215	-3642.1	215	-3580.48	215	-3437.29	215	-3534.19		512.5	13.9728	7537.09	6907.03	6211.68	6680.41	7262.93	7194.17	6524.46	5724.72	4240.4	3967.1
333	19.9478	24.765	26.2313	25.6168	39.1786	37.9796	29.1697	56.2094	107.063	168.665	155.309		215.6	-4006.97	215.6	-3575.11	215.6	-3597.39	215.6	-3449.98	215.6	-3587.28		513	14.2344	7466.1	6842.66	6153.6	6614.59	7179.87	7120.04	6466.94	5673.52	4207.49	3941.66
333.5	14.0938	17.7567	18.7241	18.4529	28.3057	27.7043	20.6902	40.7115	77.6461	122.325	113.176		216.2	-3945.03	216.2	-3563.26	216.2	-3597.29	216.2	-3468.2	216.2	-3620.63		513.5	14.2427	7411.62	6772.81	6086.57	6533.59	7090.83	7046.68	6392.09	5630.37	4176.49	3907.85
334	9.2788	11.6913	12.559	12.489	19.1534	19.0506	13.8394	27.5125	52.7028	83.6144	77.5005		216.8	-3891.61	216.8	-3559.52	216.8	-3580.79	216.8	-3478.99	216.8	-3635.74		514	14.0643	7279.32	6688.81	6021.25	6457.17	7013.06	6935.13	6317.27	5567.67	4150.47	3869.93
334.5	5.5077	7.2034	7.7935	7.767	12.0591	12.4685	8.5942	17.4066	33.6844	53.7352	50.1194		217.4	-3835.2	217.4	-3555.49	217.4	-3549.6	217.4	-3465.14	217.4	-3634.04		514.5	14.0649	7176.31	6576.85	5919.45	6335.13	6885.99	6850.74	6182.62	5480.62	4092.33	3824.67
335	2.8623	3.8828	4.5141	4.5029	7.0225	7.6511	4.7995	10.198	20.2154	32.2714	30.4805		218	-3779.49	218	-3536.89	218	-3517.9	218	-3448.18	218	-3614.83		515	14.3451	7034.22	6468.55	5838.24	6251.36	6783.21	6738.77	6101.56	5392.22	4036.19	3784.78
335.5	1.1113	1.716	2.2975	2.2525	3.6134	4.5601	2.3359	5.3879	11.3461	18.2439	17.7124		218.6	-3739.12	218.6	-3495.86	218.6	-3492.28	218.6	-3449.16	218.6	-3577.51		515.5	14.1633	6910.23	6323.56	5698.01	6116.46	6643.88	6601.62	5955.61	5290.07	3964.59	3702.33
336	-0.0604	0.25	0.8169	0.8551	1.4603	2.5366	0.6783	2.264	5.5381	9.0143	9.4165		219.2	-3685.98	219.2	-3429.02	219.2	-3435.73	219.2	-3409.67	219.2	-3525.89		516	14.3351	6773.53	6205.29	5587.5	6002.72	6505.54	6463.78	5850.83	5174.93	3871.51	3639.44
336.5	-0.7499	-0.5564	-0.0667	-0.0358	0.1897	1.345	-0.2566	0.4377	2.0568	3.629	4.5081		219.8	-3632.49	219.8	-3374.67	219.8	-3365.86	219.8	-3363.1	219.8	-3470.97		516.5	14.2622	6621.66	6053.6	5444.87	5860.47	6355.01	6290.93	5700.74	5061.57	3797.98	3543.63
337	-1.1002	-0.9736	-0.5212	-0.4563	-0.4321	0.7269	-0.7217	-0.4473	0.2914	0.843	2.0303		220.4	-3572.56	220.4	-3334.23	220.4	-3285.39	220.4	-3307.57	220.4	-3407.21		517	14.325	6482.91	5927.45	5320.51	5731.94	6194.54	6155.92	5583.26	4942.65	3702.9	3475.65
337.5	-1.2418	-1.1573	-0.7205	-0.6559	-0.7367	0.4566	-0.9582	-0.8728	-0.4678	-0.393	0.8916		221	-3510.37	221	-3285.8	221	-3216.28	221	-3251.27	221	-3337.55		517.5	14.1631	6283.72	5750.85	5162.24	5582.07	6038.87	5975.22	5433.97	4813.7	3620.59	3376.6
338	-1.3115	-1.2208	-0.8266	-0.7187	-0.877	0.3598	-1.0439	-1.0343	-0.7917	-0.8618	0.4424		221.6	-3430.66	221.6	-3239.21	221.6	-3148.95	221.6	-3181.55	221.6	-3262.24		518	14.0885	6142.87	5600.5	5019.3	5432.11	5875.2	5841.08	5292.24	4697.73	3518.47	3290.95
338.5	-1.3519	-1.2484	-0.8391	-0.7806	-0.9274	0.3447	-1.1171	-1.1029	-0.8855	-1.0153	0.2772		222.2	-3382.86	222.2	-3189.31	222.2	-3081.08	222.2	-3139.5	222.2	-3194.1		518.5	13.9523	5960.22	5440.54	4880.45	5286.81	5730.49	5672.49	5153.03	4566.63	3433.22	3197.76
339	-1.3708	-1.2302	-0.876	-0.796	-0.9338	0.3143	-1.1071	-1.1412	-0.9632	-1.076	0.2417		222.8	-3342.13	222.8	-3146.39	222.8	-3013.97	222.8	-3078.79	222.8	-3124.21		519	13.8923	5835.15	5308.53	4752.36	5146.41	5567.22	5537.15	5009.33	4453.52	3346.76	3116.95
339.5	-1.3596	-1.2471	-0.8588	-0.8008	-0.9524	0.3103	-1.0916	-1.1395	-0.9621	-1.1221	0.218		223.4	-3302.43	223.4	-3096.74	223.4	-2944.3	223.4	-3006.9	223.4	-3050.82		519.5	13.7039	5647.06	5166.58	4627.29	4998.14	5405.46	5358.85	4873.99	4308.27	3246.64	3034.11
340	-1.3554	-1.2333	-0.8823	-0.7784	-0.9297	0.2828	-1.0591	-1.1247	-0.9924	-1.1635	0.2084		224	-3255.98	224	-3040.4	224	-2869.74	224	-2909.91	224	-2973.47		520	13.7601	5487.29	5018.38	4494.74	4855.61	5242.75	5204.56	4723.23	4191.42	3160.39	2945.68
													224.6	-3190.41	224.6	-2961.86	224.6	-2783.74	224.6	-2818.07	224.6	-2904.54		520.5	13.5578	5311.52	4873.66	4370.63	4711.2	5087.78	5050.37	4590.15	4056.16	3056.96	2863.32
													225.2	-3118.25	225.2	-2885.72	225.2	-2706.74	225.2	-2723.81	225.2	-2814.68		521	13.5641	5163.95	4735.42	4243.95	4581.18	4952.07	4914.29	4449.13	3951.57	2983.18	2774.13
													225.8	-3044.17	225.8	-2799.94	225.8	-2629.36	225.8	-2630.1	225.8	-2713.37		521.5	13.6975	5016.54	4597.17	4116.19	4433.36	4796.1	4770.82	4305.47	3826.71	2878.7	2691.04
													226.4	-2957.25	226.4	-2706.49	226.4	-2548.2	226.4	-2541.13	226.4	-2611.38		522	13.5088	4863.34	4455.21	3995.25	4307.73	4664.18	4625.94	4176.24	3713.5	2799.57	2603.96
													227	-2859.7	227	-2616.46	227	-2452.89	227	-2442.92	227	-2505.43		522.5	13.4226	4729.57	4320.46	3874	4175.09	4516.42	4498.61	4048.11	3602.96	2703.61	2523.37
													227.6	-2754.57	227.6	-2530.77	227.6	-2339.28	227.6	-2342.92	227.6	-2397.4		523	13.044	4587.04	4197.76	3764.98	4069	4395.44	4374.35	3950.33	3500.85	2629.61	2449.35
													228.2	-2637.8	228.2	-2434.18	228.2	-2232.47	228.2	-2246.57	228.2	-2282.31		523.5	13.2076	4464.83	4078.14	3650.71	3948.9	4254.78	4252.26	3834.77	3402.56	2548.41	2371.9
													228.8	-2512.75	228.8	-2335.97	228.8	-2122.64	228.8	-2148.97	228.8	-2169.84		524	13.1162	4334.3	3969.3	3552.77	3851.5	4138.63	4126.76	3742.64	3298.56	2474.48	2308.31
													229.4	-2379.99	229.4	-2233.64	229.4	-2012.61	229.4	-2041.36	229.4	-2055.87		524.5	13.1287	4221.54	3859.51	3455.31	3746.12	4022.55	4008.2	3631.17	3205.43	2406.05	2237.12
													230	-2245.11	230	-2120.92	230	-1906.08	230	-1924.89	230	-1948.35		525	13.0215	4113.38	3764.41	3370.38	3649.03	3926.41	3902.6	3539.22	3113.97	2334.69	2178.77
													230.6	-2118.6	230.6	-2006.45	230.6	-1806.37	230.6	-1796.54	230.6	-1844.56		525.5	12.8931	4003.01	3658.85	3280.95	3542.93	3824.08	3793.34	3436.59	3028.2	2271.24	2111.1
													231.2	-1995.13	231.2	-1882.06	231.2	-1689.33	231.2	-1666.9	231.2	-1745.42		526	12.7317	3905.11	3565.69	3198.89	3444.1	3723.73	3703.5	3350.76	2949.81	2203.27	2054.58
													231.8	-1875.44	231.8	-1751.62	231.8	-1573.12	231.8	-1543.07	231.8	-1655.8		526.5	12.7082	3799.34	3472.35	3117.86	3358.37	3628.32	3607.17	3266.78	2876.05	2147.18	1993.44
													232.4	-1759.15	232.4	-1618.71	232.4	-1453.31	232.4	-1427.02	232.4	-1566.3		527	13.0031	3694.22	3384.44	3037.43	3275.97	3534.47	3516.4	3183.72	2798.49	2087.32	1933.55
													233	-1641.05	233	-1497.94	233	-1334.33	233	-1323.01	233	-1483.6		527.5	12.7936	3617.95	3300.14	2962.77	3195	3440.64	3448.91	3098.84	2738.17	2034.4	1890.31
													233.6	-1527.97	233.6	-1397.14	233.6	-1227.02	233.6	-1234.9	233.6	-1397.6		528	12.5486	3523.95	3223.63	2902.2	3126.88	3372.91	3364.2	3040.66	2672.53	1979.35	1849.43
													234.2	-1418.47	234.2	-1295.6	234.2	-1114.93	234.2	-1141.86	234.2	-1317.04		528.5	12.4131	3452.37	3154.95	2843.17	3075.9	3300.07	3290.49	2971.88	2622.18	1943.28	1810.58
													234.8	-1304.6	234.8	-1200.95	234.8	-999.966	234.8	-1057.32	234.8	-1231.95		529	12.4162	3378.57	3089.77	2787.95	3004.71	3230.4	3217.51	2910.55	2561.73	1888.9	1768.01
													235.4	-1192.08	235.4	-1113.3	235.4	-894.917	235.4	-982.77	235.4	-1147.56		529.5	12.4166	3303.38	3023.71	2724.99	2936.91	3162.25	3143.69	2849.88	2505.89	1851.03	1727.9
													236	-1092.32	236	-1028.75	236	-800.536	236	-917.635	236	-1056.19		530	12.2445	3242.84	2963.27	2670.05	2862.07	3096.36	3086.8	2791.19	2452.47	1803.61	1685.78
													236.6	-997.095	236.6	-939.423	236.6	-714.891	236.6	-850.984	236.6	-974.99		530.5	12.0473	3170.88	2912.11	2615.87	2816.23	3047.95	3024.71	2741.28	2399.4	1774.28	1654.26
													237.2	-895.711	237.2	-859.865	237.2	-641.247	237.2	-780.203	237.2	-893.774		531	11.798	3119.85	2854.89	2560.04	2761.13	2982.21	2971.56	2676.71	2349.32	1737.07	1615.41
													237.8	-798.824	237.8	-773.899	237.8	-571.868	237.8	-711.231	237.8	-817.411		531.5	11.8315	3053.95	2803.06	2510.77	2713.17	2930.4	2914.73	2635.65	2297.83	1701.61	1585.47
													238.4	-712.406	238.4	-686.963	238.4	-513.029	238.4	-645.875	238.4	-747.122		532	11.8713	3007	2747.65	2459.02	2658.88	2865.02	2863.33	2579.41	2257.11	1667.3	1550.22
													239	-635.683	239	-600.324	239	-465.728	239	-582.298	239	-679.865		532.5	11.8584	2954.03	2700.47	2422.15	2613.57	2816.95	2815.27	2547.15	2220.95	1633.52	1525.78
													239.6	-555.022	239.6	-521.23	239.6	-432.81	239.6	-517.356	239.6	-612.922		533	11.6902	2905.13	2649.23	2376.8	2571.53	2764.45	2767.1	2490.96	2184.86	1608.22	1494.73
													240.2	-480.883	240.2	-448.639	240.2	-395.071	240.2	-462.448	240.2	-555.437		533.5	11.6917	2859.6	2608.68	2344.86	2526.87	2720.61	2727.21	2455.85	2149.04	1577.75	1470.85
													240.8	-409.359	240.8	-388.938	240.8	-354.497	240.8	-411.243	240.8	-501.976		534	11.5935	2808.61	2567.79	2304.16	2484.39	2681.68	2680.61	2412.28	2111.15	1554.65	1444.56
													241.4	-343.227	241.4	-340.845	241.4	-310.393	241.4	-370.323	241.4	-451.226		534.5	11.667	2764	2535.83	2275.16	2440.16	2643.53	2642.27	2379.76	2078.92	1526.42	1424.12
													242	-277.859	242	-298.644	242	-269.031	242	-333.878	242	-409.369		535	11.4515	2709.74	2492.53	2236.47	2403.91	2608.71	2595.92	2343.62	2042.89	1501.8	1398.91
													242.6	-232.367	242.6	-264.936	242.6	-236.857	242.6	-308.741	242.6	-370.046		535.5	11.3769	2672.84	2455.79	2205.74	2370.46	2563.9	2559.08	2304.59	2012.45	1478.54	1375.83
													243.2	-189.069	243.2	-236.79	243.2	-212.696	243.2	-276.431	243.2	-329.622		536	11.2303	2631.02	2415.98	2167.71	2338.27	2523.73	2516.8	2274.11	1976.97	1453.7	1353.63
													243.8	-146.81	243.8	-213.88	243.8	-191.62	243.8	-239.141	243.8	-293.478		536.5	11.2445	2598.78	2379.83	2135.6	2301.8	2479.21	2480.54	2235.48	1948.47	1433.03	1333.66
													244.4	-107.396	244.4	-195.178	244.4	-167.885	244.4	-205.789	244.4	-264.012		537	11.1615	2559.39	2344.84	2099.89	2262.94	2444.12	2438.72	2205.08	1915.69	1406.52	1314.2
													245	-70.9474	245	-182.74	245	-139.962	245	-184.319	245	-234.703		537.5	11.1796	2526.67	2312.75	2064.54	2223.53	2406.46	2399.11	2171.9	1888.79	1381.34	1292.41
													245.6	-32.9793	245.6	-161.296	245.6	-107.91	245.6	-157.933	245.6	-203.704		538	11.3125	2485.31	2276.71	2038.49	2199.95	2380.96	2370.39	2141.77	1870.08	1371.1	1273.97
													246.2	-7.4811	246.2	-142.715	246.2	-89.3676	246.2	-129.345	246.2	-180.624		538.5	11.0749	2455.39	2245.35	2011.81	2162.46	2349.47	2349.26	2110.24	1845.62	1349.78	1256.36
													246.8	9.9285	246.8	-120.651	246.8	-72.4867	246.8	-104.641	246.8	-158.018		539	10.705	2411.59	2213.88	1986.12	2144.09	2329.92	2314.22	2084.7	1816.19	1333.92	1240.56
													247.4	22.0862	247.4	-94.5779	247.4	-59.9616	247.4	-78.6309	247.4	-139.409		539.5	10.4208	2386.17	2184.39	1955.47	2114.01	2290.41	2289.73	2053.86	1793.54	1315.44	1221.53
													248	27.1397	248	-61.4643	248	-47.6151	248	-55.0293	248	-122.141		540	10.5279	2354.44	2160.94	1937.44	2093.83	2264.9	2258.62	2036.8	1768.29	1298.35	1209.57
													248.6	31.0818	248.6	-43.9591	248.6	-27.6274	248.6	-41.4024	248.6	-113.282		540.5	10.6259	2328.28	2128.88	1910.13	2060	2222.84	2230.65	2002.91	1748.06	1284.15	1189.18
													249.2	24.4347	249.2	-24.3877	249.2	-15.6757	249.2	-38.9889	249.2	-107.975		541	10.6314	2299.16	2103.68	1891	2030.83	2193.68	2195.59	1982.75	1724.46	1262.07	1174.87
													249.8	12.4316	249.8	-10.5041	249.8	-5.4499	249.8	-39.6285	249.8	-108.079		541.5	10.3874	2265.29	2073.28	1862.39	2002.07	2161.63	2163.2	1950.82	1706.58	1249.52	1157.34
													250.4	1.1985	250.4	-4.3247	250.4	4.0253	250.4	-36.412	250.4	-110.545		542	10.3932	2244.55	2047.03	1841.87	1977.61	2138.48	2135.71	1928.25	1684.22	1230.29	1148.06
													251	-1.8361	251	4.2977	251	16.614	251	-35.4895	251	-113.044		542.5	10.2717	2211.07	2016.97	1814.58	1952.02	2114.3	2106.19	1898.89	1659.61	1218.31	1133.07
													251.6	-7.716	251.6	26.4046	251.6	31.5249	251.6	-33.674	251.6	-106.197		543	10.2101	2187.12	1988.4	1790.23	1926.96	2086.32	2081.13	1873.35	1635.47	1201.44	1117.84
													252.2	-3.2898	252.2	21.4262	252.2	45.0706	252.2	-47.9083	252.2	-104.756		543.5	9.9737	2147.84	1967.04	1766.19	1902.44	2063.64	2052.72	1853.19	1611	1186.69	1101.1
													252.8	12.1374	252.8	10.0886	252.8	61.9729	252.8	-56.0628	252.8	-96.7029		544	10.0108	2122.96	1942.85	1742.88	1878.65	2031.58	2027.82	1827.81	1592.05	1172.33	1088.25
													253.4	31.2251	253.4	1.9518	253.4	82.3659	253.4	-64.1068	253.4	-85.0108		544.5	9.8921	2087.63	1919.21	1719.81	1852.15	2004.44	1997.94	1806.26	1567.52	1155.13	1075.48
													254	49.1963	254	-2.9308	254	96.5351	254	-69.0761	254	-70.939		545	9.9079	2056.96	1887.58	1690.01	1824.76	1968.58	1971.27	1777.56	1548.78	1142.09	1061.38
													254.6	56.551	254.6	-12.0564	254.6	102.037	254.6	-68.146	254.6	-62.8341		545.5	9.7982	2022.01	1856.21	1664.07	1795.32	1939.48	1943.56	1752.9	1524.1	1122.71	1046.23
													255.2	65.7464	255.2	-6.273	255.2	111.063	255.2	-64.6132	255.2	-52.3795		546	9.7102	1989.56	1825.75	1635.48	1767.41	1904.62	1913.91	1723.45	1503.95	1110.43	1031.21
													255.8	68.7727	255.8	-4.4255	255.8	118.2	255.8	-57.3056	255.8	-44.0398		546.5	9.7151	1960.66	1796.95	1612.12	1735.31	1869.8	1883.43	1695.49	1479.78	1090.36	1015.82
													256.4	67.644	256.4	-5.0466	256.4	121.72	256.4	-49.395	256.4	-39.0343		547	9.7164	1928.84	1770.29	1587.78	1709.14	1839.4	1850.81	1669.03	1455.71	1076.1	1000.19
													257	62.5441	257	-12.1497	257	123.338	257	-35.0845	257	-33.6785		547.5	9.61	1904.36	1743.26	1563.7	1680.49	1810.49	1821.69	1640.49	1433.42	1057.11	983.647
													257.6	54.1591	257.6	-17.9645	257.6	112.132	257.6	-25.6751	257.6	-31.158		548	9.391	1873.89	1715.97	1538.75	1654.85	1787.78	1788.2	1615.61	1410.72	1041.7	969.109
													258.2	45.0962	258.2	-20.6989	258.2	103.361	258.2	-8.7571	258.2	-30.028		548.5	9.2545	1842.56	1683.51	1508.74	1622.63	1753.78	1755.19	1584.46	1388.71	1024.66	951.325
													258.8	36.0359	258.8	-23.4819	258.8	94.4687	258.8	7.8143	258.8	-28.7663		549	9.2708	1804.03	1646.32	1476.3	1591.39	1716.56	1722.38	1553.24	1363.41	1007.25	932.747
													259.4	26.9468	259.4	-26.3726	259.4	85.5722	259.4	24.1935	259.4	-27.5377		549.5	9.1089	1768.31	1619.67	1456.55	1561.97	1695.45	1692.96	1528.74	1337.92	987.13	919.723
													260	17.8281	260	-29.3788	260	76.7198	260	40.4611	260	-26.3935		550	9.1845	1724.44	1580.54	1422.16	1532.21	1658.93	1653.84	1495.97	1311.32	970.482	901.31
																								550.5	8.9877	1692.75	1553.38	1397.32	1500.16	1626.76	1619.18	1465.57	1287.7	948.232	884.883
																								551	9.0067	1654.91	1518.29	1362.69	1470.42	1588.68	1580.35	1431.74	1257.05	930.252	866.692
																								551.5	8.8784	1632.19	1491.23	1336.3	1440.12	1552.33	1552.01	1398.71	1231.5	913.469	849.447
																								552	8.8581	1589.95	1454.65	1306.12	1406.33	1516.08	1515.27	1367	1197.99	892.479	832.394
																								552.5	8.7713	1554.46	1422.42	1277.14	1375.91	1478.18	1487.32	1335.82	1174.58	874.4	812.425
																								553	8.6255	1513.71	1388.67	1247.75	1342.22	1446.71	1453.45	1309.81	1147.24	852.296	796.237
																								553.5	8.5838	1479.14	1356.2	1217.35	1313.03	1413.03	1423.51	1279.47	1124.7	838.811	777.464
																								554	8.3939	1446.22	1321.87	1187.86	1276.47	1379.29	1384.44	1246.19	1095.75	815.614	761.089
																								554.5	8.2106	1406.69	1288.43	1155.36	1247.07	1343.97	1345.54	1212.47	1068.52	796.154	741.882
																								555	8.1716	1372.41	1253.75	1124.36	1213.17	1306.69	1305.73	1178.56	1040.18	772.932	723.18
																								555.5	8.0888	1331.7	1219.74	1093.6	1184.13	1272.79	1267.27	1148.32	1013.25	754.281	704.381
																								556	8.1511	1294.46	1183.34	1061.41	1149.16	1232.93	1230.81	1112.18	984.299	733.246	683.76
																								556.5	8.0279	1256.75	1151.62	1032.03	1118.33	1200.73	1195.8	1081.57	956.506	712.408	665.725
																								557	7.9734	1222.67	1119.21	1001.97	1086.04	1165.53	1164	1049.9	930.03	692.907	646.29
																								557.5	7.904	1190.5	1089.48	976.328	1055.72	1137.4	1133.2	1022.83	903.83	673.417	630.02
																								558	7.7395	1155.65	1055.99	947.182	1024.52	1102.34	1100.55	991.961	877.2	655.667	610.283
																								558.5	7.5097	1120.48	1021.91	919.481	994.139	1069.25	1063.93	963.563	851.231	637.582	592.175
																								559	7.6098	1093.51	997.565	899.059	967.943	1041.21	1037.16	935.306	829.853	620.131	576.56
																								559.5	7.4972	1051.62	966.255	868.67	937.741	1006.48	1002.63	906.378	800.818	600.757	558.917
																								560	7.4548	1022.18	936.648	840.548	908.487	973.014	974.581	875.815	775.652	581.341	539.767
																								560.5	7.3295	986.7	905.969	812.838	877.307	945.06	940.64	851.822	747.644	559.123	524.316
																								561	7.2106	961.152	880.468	787.544	851.53	914.902	916.103	826.493	728.086	545.938	506.922
																								561.5	7.2062	928.597	852.554	762.773	824.687	888.344	884.695	802.048	703.568	525.12	492.792
																								562	7.0555	898.779	824.695	736.65	800.534	858.728	858.393	776.532	684.135	513.13	476.13
																								562.5	6.9462	870.597	797.883	713.864	774.107	832.351	829.486	750.315	660.49	493.437	462.049
																								563	6.8447	843.385	772.086	691.476	751.001	806.807	804.654	725.352	641.699	480.614	447.063
																								563.5	6.8589	816.915	746.58	670.235	724.893	779.165	777.699	700.349	620.225	462.994	432.304
																								564	6.6776	787.288	723.208	649.217	702.524	755.075	750.923	680.229	601.341	449.065	418.045
																								564.5	6.6186	761.698	699.017	627.484	677.791	727.878	726.026	656.52	581.617	434.665	403.562
																								565	6.413	736.126	676.402	607.258	656.231	705.302	701.519	635.808	561.232	419.926	391.23
																								565.5	6.4123	712.166	650.615	583.601	631.964	678.774	677.67	610.695	540.832	405.561	376.385
																								566	6.3239	689.298	630.358	565.677	611.096	657.867	655.607	591.532	522.235	391.337	363.923
																								566.5	6.2864	664.273	608.858	545.836	590.721	635.589	633.123	571.613	504.286	378.473	350.808
																								567	6.1896	642.687	589.573	530.332	571.669	616.49	612.466	554.238	487.793	366.035	339.577
																								567.5	6.0087	620.396	566.085	511.143	550.346	594.144	590.251	534.027	470.69	353.398	326.684
																								568	5.9884	596.085	548.667	491.891	532.42	574.024	569.089	515.391	454.443	339.24	315.57
																								568.5	5.8683	581.184	532.6	476.109	514.731	553.732	552.591	499.078	439.785	330.001	305.772
																								569	5.7133	558.207	514.996	459.501	495.808	534.157	532.275	482.799	424.135	315.526	295.834
																								569.5	5.4929	540.183	494.55	442.808	478.929	512.864	512.526	466.247	409.613	306.182	285.243
																								570	5.4233	519.577	476.083	427.831	462.204	495.302	494.774	448.002	394.659	292.765	274.591
																								570.5	5.4197	503.06	459.848	412.641	448.528	480.208	478.689	432.618	382.65	284.743	264.242
																								571	5.273	484.744	443.216	399.223	430.174	463.615	461.8	415.845	368.577	273.569	254.053
																								571.5	5.2102	465.95	428.531	385.806	415.579	448.394	445.421	403.439	356.45	264.916	246.368
																								572	5.0927	450.787	413.056	373.654	400.274	431.349	429.869	389.211	342.451	255.754	238.336
																								572.5	5.0281	435.036	399.605	361.407	388.94	418.737	416.131	378.123	331.271	247.308	231.247
																								573	4.9424	421.132	384.113	346.723	374.449	403.086	402.108	363.098	319.772	238.51	221.976
																								573.5	4.8794	405.707	372.184	334.604	361.07	390.137	387.301	350.131	308.786	229.531	213.965
																								574	4.7928	391.065	358.776	321.127	347.18	375.163	373.045	336.896	297.625	220.854	205.318
																								574.5	4.6373	377.129	346.963	310.702	335.466	362.818	359.172	324.728	287.29	212.185	198.635
																								575	4.553	362.925	333.977	298.506	323.73	348.232	346.235	313.155	276.85	204.306	191.172
																								575.5	4.4918	351.459	323.078	288.452	312.375	336.157	334.263	301.416	267.045	196.865	184.788
																								576	4.3761	338.4	311.152	278.791	301.497	323.664	322.089	291.386	257.074	190.074	177.999
																								576.5	4.26	327.699	300.049	270.385	290.621	313.186	311.22	281.259	248.829	184.04	171.762
																								577	4.1034	314.29	289.569	261.483	280.335	303.102	300.383	271.481	239.678	177.729	166
																								577.5	3.9668	302.18	280.788	252.008	269.986	294.566	290.476	261.875	230.443	171.426	160.067
																								578	4.0067	294.691	272.302	243.231	261.365	283.101	281.082	255.287	223.157	166.962	154.35
																								578.5	3.8439	283.626	262.337	236.127	252.695	272.096	270.968	244.557	213.955	159.96	149.094
																								579	3.8283	273.408	252.819	226.968	245.098	261.54	261.408	236.927	207.438	154.654	144.293
																								579.5	3.7574	263.763	242.928	219.293	236.659	252.923	252.299	228.331	200.157	148.744	139.341
																								580	3.6439	255.037	235.869	211.13	228.877	245.872	242.756	222.079	193.956	143.949	134.803
																								580.5	3.6255	246.874	227.335	204.211	220.09	236.779	234.42	213.465	187.842	138.773	129.786
																								581	3.4612	238.354	220.139	197.926	212.704	230.612	226.371	205.67	181.765	133.79	125.568
																								581.5	3.3942	230.957	212.469	191.348	205.621	222.488	220.538	198.466	175.823	129.947	120.763
																								582	3.2223	224.206	206.176	185.635	199.494	215.902	213.873	192.848	169.753	125.619	117.547
																								582.5	3.1557	216.744	199.093	179.018	192.969	207.531	206.839	187.144	164.122	122.205	113.333
																								583	3.0824	209.866	193.665	173.359	186.571	200.777	200.244	181.371	158.998	117.525	109.954
																								583.5	3.0091	202.075	187.206	167.617	180.609	194.76	193.419	175.11	153.044	114.368	106.107
																								584	2.9687	196.428	181.135	162.383	174.644	188.689	187.007	169.591	148.398	110.302	102.575
																								584.5	2.8474	189.316	174.693	156.783	169.135	182.532	180.317	164.018	143.177	106.529	99.2051
																								585	2.7826	183.664	169.185	151.77	163.756	176.726	174.941	159.078	139.02	102.832	95.9161
																								585.5	2.7216	177.104	164.754	146.851	158.933	171.66	169.572	154.347	134.585	99.5133	93.342
																								586	2.7598	171.558	159.993	141.825	153.429	166.396	164.149	149.341	130.393	96.8881	90.9366
																								586.5	2.5635	166.952	153.873	137.67	148.738	160.268	159.983	144.598	126.9	94.5166	87.8434
																								587	2.5308	162.485	149.528	133.606	144.531	155.277	154.503	139.333	122.899	91.5331	84.6128
																								587.5	2.3277	157.602	144.512	130.664	140.455	150.883	150.047	135.776	119.661	88.1615	81.8202
																								588	2.4489	152.413	139.828	126.65	135.561	146.486	144.624	131.021	115.418	84.9388	79.3615
																								588.5	2.338	146.721	134.999	122.793	131.342	142.19	140.543	127.683	111.868	81.9286	77.4233
																								589	2.3779	141.954	131.062	118.22	126.763	137.408	136.416	123.505	107.813	79.8329	74.9515
																								589.5	2.2224	137.94	127.457	114.701	122.982	133.087	132.627	120.343	105.033	77.9617	72.7473
																								590	2.1982	133.965	123.562	110.604	119.147	128.498	128.109	116.328	101.426	75.9049	70.0166
																								590.5	2.0587	129.815	119.861	107.472	115.893	124.982	124.032	113.081	98.4964	73.372	68.4245
																								591	2.0051	125.77	115.955	103.834	112.289	121.248	120.586	109.182	95.2871	70.8874	66.4908
																								591.5	1.9518	122.431	112.825	101.293	108.958	117.845	117.305	105.893	92.5779	68.8378	64.5747
																								592	1.9566	118.507	108.978	97.9876	105.708	113.814	113.138	102.825	89.5427	66.8769	62.045
																								592.5	1.9266	115.065	105.945	95.4909	102.563	110.396	109.437	99.8755	87.3577	64.802	60.3061
																								593	1.866	111.152	102.592	92.339	99.4404	107.216	105.717	96.6324	84.3598	62.6098	58.5494
																								593.5	1.8027	107.35	98.6663	89.3054	95.8657	103.4	101.75	92.6499	80.7265	59.9119	56.3909
																								594	1.7939	104.45	95.1874	86.104	92.9184	99.8467	98.8745	90.0173	78.9116	58.4579	55.1221
																								594.5	1.7062	100.723	92.6907	83.3059	89.5927	96.7983	96.4562	86.875	76.0545	56.4832	53.5258
																								595	1.6431	97.9058	90.4209	80.029	87.3241	94.2558	94.0208	84.8764	74.5154	55.5093	52.4486
																								595.5	1.6346	95.0808	87.3234	78.1212	84.1045	91.4808	90.8387	81.8607	71.7609	53.5014	50.3612
																								596	1.569	91.5664	85.1425	75.6385	81.8952	88.2938	87.3416	79.7567	69.8537	51.8663	48.9508
																								596.5	1.5798	89.5492	82.4002	73.5788	79.2339	85.7103	84.9099	76.5226	67.376	50.6004	47.1207
																								597	1.5066	86.4282	79.9387	71.1774	77.2994	82.6908	82.4235	74.686	65.7207	48.8205	46.0837
																								597.5	1.5024	84.2739	76.6924	68.993	74.9086	80.2491	79.8742	71.9527	63.7421	47.4487	44.3486
																								598	1.415	80.8009	73.8524	66.9203	72.4431	77.6148	76.806	69.857	61.6295	45.3508	42.784
																								598.5	1.3835	78.204	71.5892	64.7415	69.716	75.3238	74.2648	67.3855	59.6664	44.1193	41.1372
																								599	1.3772	75.57	69.3889	62.7542	67.2621	73.0617	71.8602	65.2844	57.5694	42.6963	40.0157
																								599.5	1.3182	73.2055	67.167	60.4749	65.2734	70.3997	69.5461	62.9103	55.7738	41.5848	38.7098
																								600	1.321	70.9986	65.0546	58.4839	63.0127	68.1655	67.3535	60.7855	53.9171	40.0761	37.6804
[truncated: 5 more columns]

## Sheet: Figure 5
Fig 5A, CD with urea					Fig 5B, scattering urea														Fig 5C, GFP fluorescence urea												Fig 5D, CD TFE									Fig 5E, scat TFE							Fig 5F, GFP fluo TFE
wavelength	GFP + urea	wavelength	GFP-MED15CC + urea		wavelength	blanc 0h	blanc urea 0h	GFP 0h	GFP urea 0h	GFP-MED15CC 0h	GFP-MED15CC urea 0h	blanc 9h	blanc urea 9h	GFP 9h	GFP urea 9h	GFP-MED15CC 9h	GFP-MED15CC urea 9h		wavelength	blanc 0h	blanc urea 0h	GFP 0h	GFP urea 0h	GFP-MED15CC 0h	GFP-MED15CC urea 0h	GFP 9h	GFP urea 9h	GFP-MED15CC 9h	GFP-MED15CC urea 9h		wavelength	GFP-MED15CC	wavelength	GFP-MED15CC + 5%TFE	wavelength	GFP	wavelength	GFP + 5%TFE		Time (h)	GFP-MED15CC			GFP-MED15CC + 5% TFE			Time (h)	GFP-MED15CC
207	-542.347	207	-4254.23		320	-1.0145	-0.9734	-0.5307	-0.7342	-1.0129	-0.7409	-1.7219	-1.3553	-1.2767	-1.2767	-2.16	-1.1876		500	6.7838	6.9715	4490.86	4000.86	4583.03	4447.64	4169.35	3747.66	1713.94	3999.17		200	1716.19	200	3370.69	200	7852.96	200	5387.41		0	0.0497973	0.183007	0.061935	0.450929	0.439217		0	1	1
207.53	-953.973	207.53	-4181.8		320.5	0.6331	2.0856	0.7395	1.9895	0.7381	2.3241	0.3203	1.3064	0.9573	0.9573	11.7594	1.4417		500.5	7.0222	7.2036	4684.1	4166.81	4772.75	4632.35	4344.78	3900.57	1794.94	4164.44		200.6	864.954	200.6	2102.94	200.6	6900.48	200.6	4521.26		3	0.362353	0.353379	0.236168	0.887389	0.968616		3	0.991661	0.854718
208.06	-1368.28	208.06	-4109.35		321	1.9939	4.6888	1.7981	4.2852	2.2347	4.8923	2.0139	3.568	2.8478	2.8478	23.7039	3.643		501	7.2614	7.4401	4877.69	4331.91	4960.94	4816.91	4518.36	4051.89	1876.15	4329.68		201.2	10.3938	201.2	831.793	201.2	5945.8	201.2	3652.81		6	0.631989	0.775424	0.576643	0.943491	1		6	0.80918	0.419448
208.59	-1785.23	208.59	-4038.22		321.5	3.9662	8.206	3.2969	7.4724	4.2292	8.5732	4.3437	6.6572	5.456	5.456	39.528	6.7712		501.5	7.4902	7.6464	5068.54	4504.43	5161.88	5002.79	4707.5	4216.76	1955.32	4494.6		201.8	-847.333	201.8	-442.852	201.8	4988.55	201.8	2781.15		9	1	1	0.983496	1	0.89406		9	0.638334	0.392652
209.12	-2203.01	209.12	-3971.86		322	7.3457	14.1327	5.8594	12.7828	7.6329	14.4191	8.6962	11.7427	9.7641	9.7641	66.3191	11.9057		502	7.7576	7.7998	5260.3	4673.75	5361.77	5198.33	4893.74	4373.78	2038.21	4661.64		202.4	-1706.6	202.4	-1719.92	202.4	4028.75	202.4	1904.95
209.65	-2537.36	209.65	-3849.49		322.5	11.298	21.0611	8.8885	19.1645	11.5115	21.5242	13.8888	17.9069	14.9169	14.9169	96.5663	18.1041		502.5	8.0262	7.818	5455.82	4835.7	5565.06	5364.19	5084.72	4543.43	2121.1	4851.27		203	-2540.11	203	-2973.33	203	3081.89	203	1037.22
210.18	-2938.68	210.18	-3837.59		323	16.5704	30.3247	12.9316	27.4256	16.7416	30.8814	21.2439	25.6365	21.5252	21.5252	137.205	25.9859		503	8.3704	8.2218	5652.86	5017.61	5765.3	5574.19	5254.45	4689.54	2217.65	5018.83		203.6	-3274.26	203.6	-4073.23	203.6	2244.02	203.6	199.051
210.71	-3114.34	210.71	-3786.89		323.5	22.3768	40.5896	17.3659	36.8238	22.4956	41.4599	29.6739	34.4976	29.2678	29.2678	181.318	34.9967		503.5	8.6213	8.3172	5812.91	5163.76	5939.92	5717.93	5425.57	4844.7	2289.32	5171.46		204.2	-3903.54	204.2	-5088.12	204.2	1444.08	204.2	-624.726
211.24	-3238.75	211.24	-3704.17		324	30.0245	54.1127	23.2542	48.9389	30.1555	55.2419	40.989	45.6375	38.9483	38.9483	238.697	46.7104		504	8.8421	8.6473	5998.64	5315.42	6109.05	5906.46	5572.2	4969.73	2376.36	5319.8		204.8	-4447.65	204.8	-5967.2	204.8	730.67	204.8	-1361.19
211.77	-3348.3	211.77	-3623.05		324.5	38.0913	68.2151	29.3146	61.6736	38.0805	69.46	53.0795	57.7539	49.3896	49.3896	299.028	58.9169		504.5	8.9561	8.6073	6158.27	5446.71	6274.1	6042.93	5743.27	5125.52	2436.29	5464.64		205.4	-4905.46	205.4	-6704.17	205.4	81.2186	205.4	-1958.64
212.3	-3412.65	212.3	-3543.07		325	46.8432	83.418	35.9741	75.6659	46.4899	85.399	66.5272	70.6011	60.259	60.259	362.835	72.1268		505	9.2158	8.73	6330.64	5575.97	6426.67	6204.61	5882.38	5245.64	2514.97	5604.5		206	-5276.92	206	-7329.88	206	-493.912	206	-2485.71
212.83	-3427.62	212.83	-3454.08		325.5	55.2963	97.8464	42.1221	88.7019	54.8213	99.9472	79.7907	82.5291	70.9108	70.9108	425.55	84.4949		505.5	9.5862	8.82	6460.33	5698.07	6582.84	6334.22	6032.21	5374.92	2574.9	5721.81		206.6	-5537.01	206.6	-7822.56	206.6	-1023.59	206.6	-2878.29
213.36	-3411.53	213.36	-3364.03		326	63.8062	112.314	48.4803	102.385	62.9372	115.302	93.2991	94.5599	81.4406	81.4406	485.102	97.3515		506	9.7335	9.0752	6601.82	5814.28	6723.65	6467.43	6174.42	5482.43	2652.4	5848.73		207.2	-5726.44	207.2	-8188.84	207.2	-1492.58	207.2	-3323.74
213.89	-3368.91	213.89	-3286.81		326.5	71.1622	125.462	54.0307	113.38	70.2292	127.849	105.181	104.932	90.3728	90.3728	538.669	107.946		506.5	9.926	9.3748	6722.78	5929.32	6855.3	6590.18	6299.71	5578.71	2716.24	5954.83		207.8	-5856.13	207.8	-8452.61	207.8	-1890.84	207.8	-3752.65
214.42	-3336.81	214.42	-3224.59		327	76.6532	135.284	58.3028	122.307	75.4053	138.361	114.697	113.065	96.8975	96.8975	576.58	116.569		507	10.0754	9.5461	6838.78	6019.67	6968.18	6687	6406.97	5683.96	2777.95	6059.54		208.4	-5927.07	208.4	-8618.42	208.4	-2217.79	208.4	-4052.76
214.95	-3326.97	214.95	-3172.61		327.5	80.1345	141.722	61.0934	127.343	78.532	144.181	120.91	117.843	101.054	101.054	602.265	121.427		507.5	10.5174	9.8013	6937.03	6111.35	7061.83	6793.94	6480.94	5754.02	2831.62	6140.85		209	-5940.61	209	-8715.7	209	-2509.8	209	-4214.23
215.48	-3342.28	215.48	-3127.07		328	81.3714	143.163	61.7441	129.291	79.3167	146.718	123.744	119.049	102.226	102.226	607.319	123.488		508	10.8185	9.8812	7023.52	6186.74	7156.68	6861.27	6578.2	5850.89	2875.81	6223.91		209.6	-5930.79	209.6	-8759.58	209.6	-2794.76	209.6	-4291.28
216.01	-3337.63	216.01	-3069.45		328.5	80.5272	141.74	61.0154	127.961	78.0208	145.029	123.369	117.404	100.765	100.765	599.637	122.004		508.5	10.9306	10.1364	7100.98	6258.94	7220.94	6946.46	6628.56	5891.46	2920.87	6289.71		210.2	-5869.15	210.2	-8734.44	210.2	-3029.62	210.2	-4432.36
216.54	-3332.62	216.54	-3022		329	77.4382	135.949	58.0802	122.828	74.8136	139.386	119.12	112.372	96.1003	96.1003	573.145	117.273		509	11.1078	10.116	7144.41	6306.57	7302.2	6989.02	6694.56	5953.4	2950.44	6337.44		210.8	-5792.54	210.8	-8669.63	210.8	-3221.9	210.8	-4538.01
217.07	-3356.57	217.07	-2981.8		329.5	72.4575	127.46	54.3864	115.136	69.6848	130.556	112.446	105.04	89.6194	89.6194	535.967	109.845		509.5	11.1942	10.3097	7183.15	6346.1	7340.47	7031.18	6715.56	5966.23	2982.14	6372.96		211.4	-5705.78	211.4	-8589.74	211.4	-3377.27	211.4	-4594.37
217.6	-3389.14	217.6	-2949.78		330	65.3857	115.049	49.0273	103.568	62.6755	117.677	101.997	94.529	80.6277	80.6277	482.972	98.947		510	11.5121	10.5245	7196.17	6364.76	7370.54	7042.77	6760.65	5991.41	2997.66	6383.29		212	-5620.28	212	-8518.25	212	-3503.09	212	-4600.09
218.13	-3398.46	218.13	-2919.47		330.5	57.34	101.128	43.1288	91.1628	54.5228	103.794	90.2617	83.0832	70.5773	70.5773	423.483	87.0205		510.5	11.5764	10.6622	7215.01	6372.09	7357.94	7047.3	6773.2	5991.3	3017.03	6394.55		212.6	-5518.4	212.6	-8482.07	212.6	-3561.8	212.6	-4662.7
218.66	-3373.16	218.66	-2878.7		331	48.4857	85.8235	36.4104	77.1065	45.9555	87.6266	76.5103	70.0261	59.2719	59.2719	359.15	73.4241		511	11.7977	10.8464	7218.1	6360.06	7341.96	7041.54	6773.03	5984.71	3024.61	6377.07		213.2	-5422.93	213.2	-8415.2	213.2	-3632.86	213.2	-4631.81
219.19	-3310.7	219.19	-2823.41		331.5	39.9589	70.8049	29.9475	63.8796	37.501	72.4682	63.3093	57.7361	48.6559	48.6559	295.568	60.653		511.5	11.8688	10.8337	7207.58	6335.67	7310.83	7009.9	6757.9	5978.76	3032.26	6369.41		213.8	-5335.02	213.8	-8346.13	213.8	-3712.4	213.8	-4607.24
219.72	-3213.87	219.72	-2762.21		332	31.2577	55.8692	23.6024	50.2091	29.382	56.9761	50.0794	45.1907	37.9742	37.9742	233.075	47.6036		512	11.9512	10.9248	7173.71	6295.03	7252.71	6973.56	6712.92	5939.95	3029.34	6335.78		214.4	-5260.32	214.4	-8285.49	214.4	-3781.84	214.4	-4597.7
220.25	-3100.91	220.25	-2697.72		332.5	23.7297	42.7138	17.9896	38.3787	22.2847	43.9597	38.6242	34.6156	29.0403	29.0403	178.135	36.4451		512.5	12.103	10.8208	7112.91	6242.17	7190.51	6907.78	6673.12	5911.97	3017.35	6289.67		215	-5199.88	215	-8222.04	215	-3836.88	215	-4585.78
220.78	-2993.52	220.78	-2636.66		333	17.3188	31.561	13.2114	28.2136	16.2928	32.5153	28.7726	25.2844	21.2269	21.2269	131.973	26.7418		513	12.1178	10.9207	7045.07	6188.69	7111.07	6839.1	6603.18	5843.7	3002.65	6221.44		215.6	-5156.27	215.6	-8175.93	215.6	-3872.4	215.6	-4584.19
221.31	-2890.27	221.31	-2569.25		333.5	12.2584	22.5934	9.365	20.1724	11.527	23.44	20.8435	17.9301	15.0715	15.0715	94.9528	19.1229		513.5	12.1392	11.2236	6969.85	6141.41	7031.94	6759.39	6534.35	5777.87	2989.07	6152.9		216.2	-5114.53	216.2	-8141.82	216.2	-3898.7	216.2	-4561.93
221.84	-2794.61	221.84	-2501.34		334	8.0582	15.166	6.2674	13.5814	7.4764	15.742	14.0374	11.7479	9.7952	9.7952	63.9078	12.6584		514	12.119	11.331	6861.71	6064.16	6970.79	6678.9	6476.86	5734.88	2947.79	6069.6		216.8	-5074.44	216.8	-8102.14	216.8	-3912.53	216.8	-4538.35
222.37	-2700.95	222.37	-2423.89		334.5	4.8932	9.4984	3.8932	8.5404	4.5172	10.1086	8.783	7.1873	5.8765	5.8765	40.5372	7.8316		514.5	12.0052	11.1238	6766.96	5967.87	6852.72	6560.01	6359.72	5628.91	2913.99	5982.63		217.4	-5038.79	217.4	-8066.9	217.4	-3899.46	217.4	-4518.78
222.9	-2616.49	222.9	-2358.93		335	2.6648	5.4698	2.2177	4.993	2.3924	5.9923	4.9615	3.8985	3.1298	3.1298	23.9994	4.3332		515	12.0881	11.233	6655.29	5867.98	6772.76	6465.2	6273.67	5551.52	2868.76	5886.63		218	-5004.85	218	-8026.15	218	-3871.3	218	-4500.65
223.43	-2552.53	223.43	-2303.79		335.5	1.2288	2.9141	1.1091	2.6379	1.0585	3.3239	2.4026	1.8054	1.3875	1.3875	13.3214	2.102		515.5	12.5376	11.2773	6528.39	5747.73	6624.12	6313.91	6140.52	5438.95	2821.77	5775.03		218.6	-4982.99	218.6	-7973.31	218.6	-3844.05	218.6	-4433.23
223.96	-2501.89	223.96	-2264.27		336	0.2947	1.2338	0.382	1.1472	0.207	1.5373	0.6734	0.4067	0.2441	0.2441	6.3661	0.6229		516	12.3231	11.389	6391.69	5633.18	6476.28	6203.75	6012.67	5319.39	2772.99	5645.61		219.2	-4970.23	219.2	-7947.19	219.2	-3795.52	219.2	-4350.26
224.49	-2435.72	224.49	-2223.26		336.5	-0.2767	0.2518	-0.0375	0.2695	-0.2792	0.5065	-0.2934	-0.4163	-0.3961	-0.3961	2.3375	-0.1856		516.5	12.4598	11.3277	6241.22	5499.42	6312.98	6041.21	5869.59	5205.64	2708.03	5514.68		219.8	-4946.49	219.8	-7929.74	219.8	-3730.79	219.8	-4278.04
225.02	-2396.29	225.02	-2174.65		337	-0.5412	-0.2477	-0.2539	-0.1771	-0.526	0.0146	-0.7868	-0.8033	-0.7297	-0.7297	0.3625	-0.5809		517	12.14	11.1856	6099.93	5377.14	6160.08	5926.05	5725.22	5063.04	2652.13	5387.79		220.4	-4912.28	220.4	-7913.44	220.4	-3666.04	220.4	-4178.48
225.55	-2339.49	225.55	-2132.27		337.5	-0.6757	-0.4714	-0.3568	-0.3603	-0.6544	-0.225	-1.0283	-0.9712	-0.8495	-0.8495	-0.5524	-0.7783		517.5	12.2281	11.1196	5926.46	5223.59	6010.78	5758.11	5582.09	4934.76	2575.95	5240.73		221	-4868.13	221	-7889.76	221	-3590.9	221	-4068.88
226.08	-2285.87	226.08	-2093.7		338	-0.7202	-0.5737	-0.3706	-0.4037	-0.6768	-0.2969	-1.1298	-1.0216	-0.9012	-0.9012	-0.8855	-0.8805		518	12.0339	11.2123	5782.75	5091.72	5842.16	5623.82	5428.19	4786.89	2520.28	5111.87		221.6	-4800.05	221.6	-7841.98	221.6	-3466.75	221.6	-4004.79
226.61	-2223.8	226.61	-2058.31		338.5	-0.7277	-0.5826	-0.4033	-0.4223	-0.6846	-0.3537	-1.1795	-1.0625	-0.8788	-0.8788	-1.0308	-0.9175		518.5	12.1245	11.2196	5625.8	4941.41	5692.33	5467.39	5290.59	4675.4	2445.94	4970.17		222.2	-4739.83	222.2	-7773.86	222.2	-3357.2	222.2	-3901.89
227.14	-2152.09	227.14	-2023.57		339	-0.7294	-0.5899	-0.4184	-0.4221	-0.6847	-0.3418	-1.1923	-1.073	-0.9054	-0.9054	-1.0614	-0.9507		519	12.0847	11.14	5493.99	4820.24	5530.07	5328.71	5151.37	4552.5	2393.25	4850.64		222.8	-4672.57	222.8	-7691.35	222.8	-3243.42	222.8	-3837.33
227.67	-2082.11	227.67	-1979.4		339.5	-0.7544	-0.5921	-0.4294	-0.4477	-0.7242	-0.3722	-1.212	-1.0492	-0.9157	-0.9157	-1.0769	-0.9375		519.5	12.108	11.1107	5323.98	4678.6	5377	5175.9	5005.45	4427.65	2315.71	4702.32		223.4	-4601.1	223.4	-7585.73	223.4	-3140.31	223.4	-3781.4
228.2	-2006.57	228.2	-1935.27		340	-0.7654	-0.6187	-0.407	-0.4522	-0.741	-0.3733	-1.2103	-1.0458	-0.9309	-0.9309	-1.0769	-0.94		520	12.0525	11.1197	5173.85	4556.83	5215.38	5017.6	4866.77	4306.3	2256.78	4577.67		224	-4517.16	224	-7480.23	224	-3036.86	224	-3725.22
228.73	-1925.49	228.73	-1883.86																520.5	11.9483	11.1959	5008.4	4431.77	5065.08	4880.71	4718.37	4182.23	2186.98	4442.8		224.6	-4420.29	224.6	-7376.88	224.6	-2949.78	224.6	-3633.72
229.26	-1851.55	229.26	-1832.42																521	11.7342	11.0818	4874.32	4313.66	4934.65	4740.53	4598.41	4073.93	2128.69	4323.84		225.2	-4299.55	225.2	-7241.1	225.2	-2823.72	225.2	-3604.81
229.79	-1750.96	229.79	-1766.82																521.5	11.6993	11.1252	4723.59	4178.66	4783.95	4607.04	4446.47	3936.31	2060.01	4185.51		225.8	-4168.36	225.8	-7085.33	225.8	-2693.86	225.8	-3564.62
230.32	-1638.09	230.32	-1688.19																522	11.6714	10.9976	4585.92	4044.77	4651.17	4463.55	4317.19	3823.02	1994.23	4061.15		226.4	-4035.32	226.4	-6907.03	226.4	-2577.8	226.4	-3521.89
230.85	-1517.62	230.85	-1592.2																522.5	11.7557	10.9807	4452.61	3920.37	4501.35	4332	4174.58	3693.14	1933.19	3939.59		227	-3906.35	227	-6711.12	227	-2481.11	227	-3453.51
231.38	-1404.1	231.38	-1495.87																523	11.6116	10.8049	4331.27	3807.92	4382.9	4209.75	4068.93	3598.73	1874	3830.93		227.6	-3776.69	227.6	-6483.91	227.6	-2404.88	227.6	-3304.74
231.91	-1288.9	231.91	-1397.61																523.5	11.5457	10.7918	4210.18	3702.63	4244.12	4084.07	3952.11	3491.73	1818.18	3722.57		228.2	-3625.54	228.2	-6245.7	228.2	-2331.59	228.2	-3112.73
232.44	-1174.94	232.44	-1299.4																524	11.473	10.851	4089.86	3599.68	4130.59	3976.71	3851.82	3405.93	1762.2	3620.15		228.8	-3462.33	228.8	-5983.31	228.8	-2239.23	228.8	-2919.85
232.97	-1053.96	232.97	-1206.85																524.5	11.4249	10.8994	3975.41	3504.64	4012.14	3865.64	3745.81	3314.72	1712.8	3521.52		229.4	-3286.49	229.4	-5703.11	229.4	-2114.17	229.4	-2736.51
233.5	-936.825	233.5	-1112.9																525	11.3679	10.9041	3869.97	3413.06	3911.38	3776.54	3648.05	3228.47	1664.34	3431.06		230	-3105.27	230	-5401.35	230	-1985.58	230	-2548.19
234.03	-830.543	234.03	-1018.35																525.5	11.3202	10.7614	3765.91	3324.07	3807.94	3670.07	3546.99	3143.66	1617.37	3342.15		230.6	-2931.34	230.6	-5086.02	230.6	-1873.43	230.6	-2366.1
234.56	-740.915	234.56	-943.96																526	11.2333	10.7656	3672.9	3241.61	3711.9	3581.34	3448.57	3057.11	1574.24	3257.47		231.2	-2754.43	231.2	-4762.89	231.2	-1760.47	231.2	-2152.54
235.09	-676.092	235.09	-879.98																526.5	11.2146	10.6812	3578.67	3159.6	3623.01	3485.72	3360.73	2981.92	1532.56	3173.42		231.8	-2575.57	231.8	-4439.5	231.8	-1648.98	231.8	-1946.27
235.62	-621.425	235.62	-822.616																527	11.0777	10.465	3479.8	3076.48	3535.41	3396.73	3273.56	2909.77	1488.22	3088.63		232.4	-2388.71	232.4	-4116.05	232.4	-1534.23	232.4	-1755.87
236.15	-578.435	236.15	-763.371																527.5	11.1552	10.4672	3410.29	3013.56	3441.77	3321.23	3197.24	2831.35	1453.06	3020.63		233	-2196.65	233	-3792.97	233	-1413.76	233	-1628.21
236.68	-552.191	236.68	-702.942																528	11.0445	10.7206	3324.54	2938.17	3363.45	3245.79	3125.67	2770.43	1411.07	2945.92		233.6	-2007.54	233.6	-3488.07	233.6	-1281.9	233.6	-1570.13
237.21	-539.503	237.21	-644.111																528.5	11.1161	10.5463	3263.15	2880.86	3290.55	3174.18	3064.01	2710.31	1385.31	2891.3		234.2	-1834.86	234.2	-3185.63	234.2	-1180.49	234.2	-1512.85
237.74	-520.139	237.74	-579.839																529	10.9272	10.6121	3184.19	2810.59	3222.25	3108.07	2990.63	2647.55	1349.87	2824.29		234.8	-1671.99	234.8	-2894.27	234.8	-1081.08	234.8	-1432.08
238.27	-491.59	238.27	-515.635																529.5	10.8585	10.2989	3117.67	2753.18	3165.24	3035.67	2937.34	2600.14	1324.01	2772.55		235.4	-1512.6	235.4	-2616.95	235.4	-979.357	235.4	-1353.69
238.8	-457.23	238.8	-456.892																530	10.7828	10.393	3054.94	2694.97	3095.14	2984.28	2868.16	2538.6	1294.29	2716.12		236	-1363.2	236	-2354.24	236	-869.369	236	-1253.93
239.33	-415.379	239.33	-396.359																530.5	10.8653	10.3064	2994.45	2647.07	3047.21	2926.54	2819.98	2506.04	1269.37	2668.74		236.6	-1212.21	236.6	-2101.82	236.6	-764.577	236.6	-1171.84
239.86	-357.628	239.86	-341.906																531	10.8156	10.2907	2938.45	2599.53	2973.09	2876.79	2754.45	2444.92	1241.82	2612.32		237.2	-1067.1	237.2	-1874.77	237.2	-652.707	237.2	-1117.62
240.39	-290.359	240.39	-285.058																531.5	10.669	10.2894	2877.52	2551.67	2922.75	2819.49	2708.57	2407.9	1212.9	2558.75		237.8	-931.866	237.8	-1666	237.8	-554.746	237.8	-1071.52
240.92	-234.625	240.92	-233.513																532	10.5663	10.3382	2830.59	2507.53	2857.96	2765.12	2647.92	2353.18	1190.65	2512.27		238.4	-816.31	238.4	-1476.12	238.4	-479.165	238.4	-1025.63
241.45	-191.334	241.45	-194.059																532.5	10.4392	10.3004	2783.58	2464.64	2815.75	2720.92	2604.88	2319.54	1166.23	2468.2		239	-716.687	239	-1299.62	239	-431.427	239	-989.977
241.98	-178.724	241.98	-167.222																533	10.474	10.2512	2736.27	2422.56	2763.51	2667.09	2554.52	2275.44	1147.07	2426.46		239.6	-630.012	239.6	-1142.41	239.6	-387.243	239.6	-880.648
242.51	-180.81	242.51	-152.917																533.5	10.3515	10.0542	2692.06	2379.56	2718.79	2626.64	2513.08	2237.39	1124.34	2382.45		240.2	-546.552	240.2	-999.06	240.2	-354.24	240.2	-820.358
243.04	-196.216	243.04	-149.897																534	10.3417	10.112	2640.97	2339.64	2677.26	2577.82	2476.74	2198.91	1105.34	2345.88		240.8	-476.496	240.8	-870.995	240.8	-333.903	240.8	-777.653
243.57	-204.494	243.57	-142.586																534.5	10.1987	10.0895	2602.36	2303.88	2639.05	2545.6	2436.64	2164.46	1088.93	2309.16		241.4	-417.19	241.4	-758.126	241.4	-319.39	241.4	-720.839
244.1	-205.038	244.1	-136.694																535	10.155	9.9803	2556.33	2265.99	2604.15	2504.05	2404.23	2135.93	1071.46	2272.64		242	-358.497	242	-658.111	242	-291.363	242	-651.868
244.63	-203.982	244.63	-125.76																535.5	10.0866	9.8232	2519.75	2232.69	2559.76	2469.98	2362.44	2102.37	1057.51	2238.71		242.6	-306	242.6	-569.559	242.6	-261.982	242.6	-625.401
245.16	-195.38	245.16	-113.651																536	10.1498	9.7215	2479.25	2197.27	2521.93	2430.03	2331.49	2073.57	1037.11	2206.34		243.2	-263.612	243.2	-492.717	243.2	-221.722	243.2	-570.377
245.69	-176.146	245.69	-97.3998																536.5	10.0787	9.7179	2447.2	2168.2	2478.86	2394.63	2293.01	2037.95	1022.06	2175.93		243.8	-222.508	243.8	-420.314	243.8	-179.133	243.8	-517.537
246.22	-149.054	246.22	-77.1231																537	10.0256	9.7129	2412.93	2133.13	2442.62	2361.16	2258.38	2008.24	1002.15	2141.73		244.4	-174.861	244.4	-351.483	244.4	-137.921	244.4	-489.539
246.75	-113.851	246.75	-59.5026																537.5	9.9562	9.7442	2377.86	2098.17	2404.44	2337.69	2221.98	1976.57	984.528	2107.74		245	-129.393	245	-291.97	245	-99.9684	245	-486.255
247.28	-81.8015	247.28	-42.812																538	9.914	9.727	2342.16	2074.25	2378.23	2298.71	2197.06	1955.74	975.81	2082.93		245.6	-93.9348	245.6	-247.067	245.6	-59.6497	245.6	-513.121
247.81	-63.3237	247.81	-29.3785																538.5	9.8621	9.674	2308.24	2042.53	2333.94	2268.68	2158.29	1925.62	961.567	2050.09		246.2	-62.9624	246.2	-202.19	246.2	-24.3544	246.2	-579.524
248.34	-51.4973	248.34	-15.6045																539	9.6384	9.3685	2276.36	2020.69	2311.63	2229.43	2136.97	1907.63	948.705	2023.77		246.8	-40.4165	246.8	-163.108	246.8	1.8819	246.8	-645.649
248.87	-51.4664	248.87	-5.6354																539.5	9.6243	9.3517	2250.95	1993.5	2274.31	2203.61	2100.62	1873.24	937.971	1995.83		247.4	-25.7675	247.4	-125.355	247.4	22.1809	247.4	-683.309
249.4	-66.7029	249.4	-5.0181																540	9.5758	9.3179	2219.49	1968.11	2258.74	2174.77	2084	1855.93	925.375	1975.71		248	-16.9056	248	-94.8878	248	28.9912	248	-700.819
249.93	-81.4118	249.93	-13.7549																540.5	9.6532	9.3095	2193.09	1940.55	2222.18	2143.43	2049.25	1824.28	917.226	1948.33		248.6	3.9177	248.6	-66.8071	248.6	34.394	248.6	-700.424
250.46	-91.2258	250.46	-24.8549																541	9.5181	9.1893	2161.51	1913.86	2195.86	2118.79	2031.5	1806.29	901.41	1921.61		249.2	12.194	249.2	-42.9896	249.2	40.5512	249.2	-668.607
250.99	-89.8047	250.99	-31.1615																541.5	9.5344	9.1437	2133.15	1891.21	2164.76	2086.16	2000.68	1776.51	891.402	1896.47		249.8	19.2504	249.8	-21.9342	249.8	49.8603	249.8	-628.697
251.52	-78.019	251.52	-25.0764																542	9.4421	9.2794	2106.64	1863.98	2138.87	2068.61	1978.1	1754.92	876.645	1873.49		250.4	21.1924	250.4	-3.559	250.4	53.1152	250.4	-592.571
252.05	-71.174	252.05	-23.7082																542.5	9.3305	9.0266	2079.33	1839.95	2111.85	2035.45	1952.04	1732.27	868.004	1849.43		251	27.1066	251	15.3341	251	55.7038	251	-562.741
252.58	-60.43	252.58	-20.527																543	9.3653	8.9241	2056.5	1814.16	2078.26	2013.68	1923.27	1709.33	855.415	1820.3		251.6	33.9515	251.6	36.8077	251.6	58.4929	251.6	-559.71
253.11	-56.195	253.11	-21.9143																543.5	9.2307	8.7831	2028.26	1792.46	2053.88	1976.58	1900.48	1689.77	845.399	1795.92		252.2	41.4966	252.2	53.6562	252.2	47.2742	252.2	-548.905
253.64	-53.8053	253.64	-24.9349																544	9.267	8.9169	2003.12	1768.47	2023.88	1954.1	1869.87	1664.35	835.989	1772.43		252.8	50.3537	252.8	65.0345	252.8	32.8991	252.8	-526.114
254.17	-46.5492	254.17	-27.9561																544.5	9.0702	8.8064	1968.53	1742.4	2001.92	1923.83	1848.28	1644.72	824.727	1749.53		253.4	59.5949	253.4	65.8626	253.4	21.5874	253.4	-506.499
254.7	-38.944	254.7	-26.9359																545	9.0293	8.7043	1941.11	1717.55	1971.35	1898.82	1819.3	1618.52	815.679	1723.37		254	66.3046	254	65.9034	254	12.5287	254	-486.996
255.23	-32.6299	255.23	-23.1889																545.5	8.8877	8.5868	1910.43	1691.09	1944.88	1869.28	1795.57	1595.57	801.148	1696.62		254.6	62.3611	254.6	68.1547	254.6	5.1058	254.6	-501.644
255.76	-36.6088	255.76	-22.7328																546	8.8663	8.6069	1885.47	1667.41	1915.39	1839.16	1766.53	1568.22	791.489	1672.24		255.2	66.7356	255.2	67.9108	255.2	4.4033	255.2	-485.101
256.29	-40.0928	256.29	-23.6042																546.5	8.776	8.5241	1852.76	1636.88	1881.74	1809.86	1738.21	1541.17	776.462	1644.96		255.8	75.5805	255.8	62.8614	255.8	13.6542	255.8	-436.392
256.82	-43.3048	256.82	-28.5855																547	8.7273	8.4931	1821.48	1609.69	1849.8	1779.56	1710.05	1516.94	765.324	1617.81		256.4	82.643	256.4	55.1341	256.4	19.4078	256.4	-366.989
257.35	-33.2804	257.35	-28.0709																547.5	8.5781	8.4033	1789.21	1580.43	1815.79	1752.14	1681.26	1490.9	751.983	1588.01		257	82.861	257	44.5817	257	23.6273	257	-290.716
257.88	-26.695	257.88	-26.7143																548	8.5458	8.3935	1760.05	1555.12	1787.81	1723.4	1653.93	1469.09	741.076	1562.31		257.6	76.3838	257.6	34.8604	257.6	24.9465	257.6	-213.394
258.41	-15.1478	258.41	-21.4672																548.5	8.4911	8.3584	1729.86	1526.38	1754.06	1692.58	1622.09	1441.08	728.872	1534.34		258.2	73.874	258.2	24.5522	258.2	34.6372	258.2	-139.499
258.94	-3.265	258.94	-16.2667																549	8.5208	8.3356	1702.12	1498.86	1719.1	1659.38	1591.19	1413.2	717.276	1507.76		258.8	71.1763	258.8	14.1131	258.8	43.7046	258.8	-65.029
259.47	8.8343	259.47	-11.0673																549.5	8.4244	8.2557	1669.83	1472.57	1694.36	1628.25	1570.47	1396.51	702.541	1482.23		259.4	68.517	259.4	3.6174	259.4	52.5544	259.4	9.6898
260	21.0852	260	-5.8608																550	8.2777	8.0612	1638.58	1443.27	1654.71	1588.69	1534.93	1362.29	693.104	1453.4		260	65.9715	260	-6.9047	260	61.3518	260	84.5465
																			550.5	8.1726	8.071	1601.65	1411.88	1620.24	1562.64	1501.23	1338.55	678.761	1420.86
																			551	8.2797	7.9211	1566.56	1384.2	1584.47	1529.77	1469.55	1304.24	667.136	1391.19
																			551.5	8.1246	8.0672	1534.21	1354.35	1549.64	1502.42	1437.65	1278.89	652.006	1358.69
																			552	8.1584	7.943	1495.85	1324.39	1520.07	1462.8	1408.99	1250.63	636.963	1329.94
																			552.5	7.9318	7.9152	1466.35	1293.08	1483.31	1432.02	1372.35	1221.29	624.843	1297.97
																			553	7.9828	7.781	1426.37	1261.5	1454.1	1397.26	1342.33	1194.02	609.78	1271.18
																			553.5	7.8539	7.7282	1396.85	1233.52	1418.06	1366.44	1310.47	1164.87	598.403	1242.41
																			554	7.8368	7.6191	1356.91	1200.15	1381.73	1328.43	1278.51	1139	581.393	1210.65
																			554.5	7.8119	7.5944	1326.33	1171.78	1344.48	1292.92	1246.82	1108.03	568.813	1177.65
																			555	7.6992	7.4568	1289.16	1139.18	1304.69	1258.51	1213.67	1079.06	552.978	1144.32
																			555.5	7.587	7.3915	1258.38	1112.83	1269.96	1224.77	1184.72	1050.32	541.227	1114.59
																			556	7.4309	7.2772	1221.79	1080.55	1230	1190.15	1148.99	1020.36	525.734	1082.39
																			556.5	7.3563	7.1563	1188.18	1052.25	1200.1	1156.64	1119.12	992.139	511.567	1055.06
																			557	7.3258	7.1502	1152.78	1021.34	1165.21	1123.73	1084.94	962.028	496.831	1025.88
																			557.5	7.2764	7.0289	1121.27	993.756	1136.81	1093.81	1056.8	937.839	482.465	999.038
																			558	7.1533	7.0889	1087.92	962.746	1101.51	1062.66	1023.77	909.687	469.043	967.164
																			558.5	6.9311	7.1422	1054.14	932.062	1067.86	1031.97	991.647	883.902	457.071	938.424
																			559	6.9303	6.9822	1024.94	905.9	1036.97	1004.5	969.393	861.842	443.45	913.595
																			559.5	6.7831	6.848	994.198	880.273	1005.11	969.44	938.382	832.198	430.425	885.79
																			560	6.8106	6.7781	964.655	851.893	972.915	938.959	909.693	804.978	415.405	857.441
																			560.5	6.6918	6.6438	931.845	828.18	946.951	907.3	878.45	779.704	402.656	829.223
																			561	6.7291	6.7025	908.375	802.069	914.325	881.459	851.32	757.597	392.158	804.379
																			561.5	6.7134	6.597	876.591	778.879	888.264	852.587	825.046	735.38	380.28	777.079
																			562	6.6296	6.5141	852.267	753.18	857.481	826.309	799.362	710.705	369.049	755.247
																			562.5	6.4665	6.3551	821.297	728.982	832.296	802.27	772.22	687.615	355.664	730.467
																			563	6.3521	6.321	797.907	705.975	805.483	779.489	749.408	665.046	345.751	709.209
																			563.5	6.1844	6.2332	770.568	681.251	777.815	753.967	722.667	644.857	334.303	685.264
																			564	6.2095	6.2072	746.723	661.232	754.016	727.829	701.416	623.97	323.805	664.565
																			564.5	6.0561	6.0521	720.997	638.636	726.427	702.922	676.207	602.529	312.28	641.78
																			565	6.0195	6.074	698.036	619.483	705.134	678.972	656.159	583.144	302.28	620.169
																			565.5	5.9249	5.9775	673.423	595.688	678.495	656.007	631.918	562.245	292.097	597.12
																			566	5.9298	5.9206	650.494	575.818	657.931	633.424	611.906	545.241	282.632	577.616
																			566.5	5.8233	5.7403	627.258	555.086	634.104	613.369	590.966	526.542	273.608	558.97
																			567	5.7153	5.6575	606.156	538.184	613.985	593.772	573.149	510.273	263.874	541.203
																			567.5	5.688	5.6435	585.082	519.92	591.006	573.004	552.577	491.257	252.989	521.054
																			568	5.6081	5.5023	565.776	501.663	570.417	553.191	533.728	474.268	245.881	505.614
																			568.5	5.5948	5.5687	548.558	487.357	552.728	536.144	516.188	461.221	236.312	491.236
																			569	5.4633	5.3534	528.005	469.736	533.809	515.186	498.948	443.297	228.148	472.807
																			569.5	5.2991	5.4079	510.866	452.354	513.445	496.759	480.266	427.372	220.625	455.127
																			570	5.2583	5.1415	491.061	435.765	496.224	477.819	465.35	412.635	211.894	438.125
																			570.5	5.155	5.1738	475.7	422.173	478.493	463.011	448.575	398.672	205.906	423.647
																			571	5.159	5.0272	456.495	406.562	461.822	446.872	432.303	385.362	197.025	408.386
																			571.5	4.996	5.0986	442.082	392.669	444.399	433.38	417.408	370.15	191.603	394.653
																			572	4.8781	4.8391	426.744	377.91	429.614	417.633	401.687	358.809	184.295	380.354
																			572.5	4.723	4.7177	412.759	367.104	416.283	403.161	389.067	346.236	178.924	368.506
																			573	4.7515	4.5914	397.247	352.092	401.716	388.722	374.372	335.41	171.278	354.708
																			573.5	4.6919	4.5596	382.647	339.702	388.727	375.528	362.302	323.028	165.281	343.86
																			574	4.6946	4.4549	370.419	327.443	374.207	361.864	348.223	310.992	159.502	330.68
																			574.5	4.5484	4.3645	357.447	317.185	361.835	348.94	336.6	299.807	154.434	319.414
																			575	4.4361	4.3912	345.278	306.098	347.724	335.587	323.404	288.726	148.521	306.481
																			575.5	4.3126	4.3159	332.144	295.089	335.939	324.608	312.727	279.63	142.834	296.076
																			576	4.2111	4.2399	320.67	285.636	324.102	312.7	301.624	269.826	138.584	286.404
																			576.5	4.1563	4.0714	309.7	275.735	313.613	303.332	292.704	261.459	133.992	277.54
																			577	4.0197	4.0357	298.856	266.124	302.496	291.938	282.512	251.521	129.58	267.988
																			577.5	3.8842	3.9019	287.138	255.921	291.517	281.171	271.339	242.504	124.73	258.101
																			578	3.8734	3.6936	278.42	247.161	280.976	273.252	263.118	235.394	120.078	249.763
																			578.5	3.6616	3.6329	268.984	238.988	271.672	263.109	253.861	227.14	115.847	241.406
																			579	3.6762	3.7348	260.289	230.687	261.496	254.816	244.996	218.235	111.803	232.874
																			579.5	3.6116	3.6749	250.768	222.325	253.635	245.914	235.885	211.2	107.82	224.828
																			580	3.6148	3.5728	242.451	215.559	245	238.213	229.263	203.659	104.686	217.318
																			580.5	3.4558	3.411	233.665	208.167	236.823	229.737	221.42	197.724	100.404	210.555
																			581	3.3443	3.3307	226.331	201.442	229.155	222.394	214.037	190.983	97.6265	203.763
																			581.5	3.2841	3.296	218.402	194.999	221.255	214.883	206.394	185.324	94.1311	196.851
																			582	3.2133	3.2186	211.944	189.281	215.067	208.166	200.747	179.677	91.6559	190.957
																			582.5	3.1322	3.2113	205.036	183.018	207.123	200.99	193.513	173.889	88.479	183.851
																			583	3.1046	3.0946	198.734	176.707	200.75	194.912	188.03	168.544	85.6195	178.526
																			583.5	3.0075	3.0674	192.308	171.192	193.934	188.215	181.457	162.439	82.5852	172.519
																			584	2.9474	2.9216	186.108	165.667	188.186	182.651	175.848	157.142	79.6711	167.168
																			584.5	2.812	2.9675	179.904	160.056	182.123	176.27	169.658	151.219	77.5095	161.667
																			585	2.8281	2.8628	173.707	154.596	176.152	171.094	164.319	146.864	75.4018	156.371
																			585.5	2.7739	2.8127	168.237	149.802	170.965	165.635	159.052	141.85	73.245	151.664
																			586	2.6248	2.6728	162.987	144.887	165.557	160.564	154.404	137.278	70.5625	146.95
																			586.5	2.6064	2.6682	158.411	140.851	159.185	155.209	150.192	133.644	68.4186	142.742
																			587	2.5793	2.5328	152.899	136.251	155.474	150.471	145.888	129.452	66.3176	138.584
																			587.5	2.5642	2.5319	148.792	132.653	150.876	146.086	140.973	126.165	64.6326	134.567
																			588	2.3966	2.4152	143.339	127.942	146.274	141.647	136.385	122	62.0117	129.462
																			588.5	2.3704	2.5057	139.786	124.169	140.464	136.742	131.586	117.679	60.2419	125.986
																			589	2.3153	2.4075	135.209	119.975	136.507	132.762	127.561	113.449	58.3611	121.344
																			589.5	2.2826	2.3889	131.123	116.432	132.28	128.661	123.712	110.162	57.0446	118.337
																			590	2.1891	2.2942	126.764	113.186	128.351	125.045	120.124	107.227	55.0549	113.403
																			590.5	2.1477	2.2405	123.259	110.139	124.508	121.364	116.084	104.066	53.2175	110.191
																			591	2.0822	2.1835	119.87	106.873	120.608	117.531	112.818	101.025	51.7388	106.924
																			591.5	2.059	2.0807	116.164	103.39	117.589	113.9	109.594	98.6855	50.3162	104.552
																			592	1.9911	2.0696	112.283	100.239	113.583	110.097	106.036	95.2542	48.9092	101.203
																			592.5	1.9845	2.0322	108.381	96.857	110.106	106.824	102.5	92.559	47.1309	98.0461
																			593	1.9124	2.0277	105.069	93.6871	106.393	103.631	99.4306	88.9659	45.6956	95.0531
																			593.5	1.855	1.9562	101.289	90.4457	103.142	100.266	96.3966	85.2635	44.1278	92.1144
																			594	1.8133	1.9359	98.2531	87.7954	100.248	96.4387	93.182	83.1523	42.6956	88.9867
																			594.5	1.8185	1.8967	95.5371	85.2098	96.7122	93.1846	90.3096	80.4859	41.5177	85.9033
																			595	1.8169	1.8855	93.8085	83.077	93.9221	90.9932	88.1371	79.1141	40.4805	83.6402
																			595.5	1.8001	1.8335	89.9391	80.4322	90.8665	88.0022	84.9431	76.3435	39.3824	81.0634
																			596	1.75	1.7544	87.4813	77.4524	87.7474	84.9973	82.1029	73.2517	38.2834	78.3541
																			596.5	1.6465	1.6877	83.6035	74.7695	85.6952	82.4049	78.8586	71.3355	36.9874	75.8802
																			597	1.6755	1.633	81.738	72.8632	82.3713	80.3635	76.9822	69.002	36.1787	73.8664
																			597.5	1.6154	1.6152	78.554	70.5674	80.2315	77.8569	74.5267	67.3275	34.8135	71.4123
																			598	1.5657	1.5827	76.5204	68.3871	77.1168	74.9801	72.5966	64.7789	33.5351	69.0836
																			598.5	1.4896	1.5638	74.122	65.5603	74.8185	72.8517	69.603	62.6618	32.2291	66.9087
																			599	1.4942	1.5416	71.855	63.8615	72.6448	70.213	67.4221	60.682	31.6029	64.8909
																			599.5	1.4802	1.5245	69.4109	61.9163	70.076	68.1432	65.0607	58.5727	30.7079	62.5144
																			600	1.4475	1.4898	67.0412	60.2741	68.1019	65.622	63.5283	56.9856	29.6204	60.2543
[truncated: 20 more columns]

## Sheet: Figure 6
Fig 6C, foci counting
EGFP	EGFP-MED15CC	EGFP-MED15PP
6.6	38.6	13.5
4.3	48.5	19.5
5.6	58.9	16.9
